# Supplementary material for: Evaluation of photography using head-mounted display technology (ICAPS) for district Trachoma surveys
Source: PLoS Negl Trop Dis. 2021 Nov 8;15(11):e0009928. doi: 10.1371/journal.pntd.0009928 (PMC8601615; doi:10.1371/journal.pntd.0009928)
Supplement: S1 Data — (XLSX) [file pntd.0009928.s001.xlsx]

## Sheet: Sheet1
barcode	ans_ICAPS1	ans_ground1	ans_ICAPS2	ans_ground2	res_cluster	sex	age	id_ICAPS	photodate	team	agebin	kid_ICAPS	kid_tz	ungradable
60333000016	No TF	No TF	No TF	No TF	60	1	8	333000016	2019-11-12	1	3	No TF	No TF	0
60333000030	No TF	No TF	No TF	No TF	60	2	8	333000030	2019-11-12	1	3	No TF	No TF	0
60333000047	No TF	No TF	No TF	No TF	60	1	4	333000047	2019-11-12	1	2	No TF	No TF	0
60333000054	No TF	No TF	No TF	No TF	60	2	6	333000054	2019-11-12	1	2	No TF	No TF	0
60333000078	No TF	No TF	No TF	No TF	60	2	4	333000078	2019-11-12	1	2	No TF	No TF	0
60333000085	No TF	No TF	No TF	No TF	60	2	5	333000085	2019-11-12	1	2	No TF	No TF	0
60333000092	No TF	No TF	No TF	No TF	60	2	9	333000092	2019-11-12	1	3	No TF	No TF	0
60333000115	No TF	No TF	No TF	No TF	60	2	7	333000115	2019-11-12	1	3	No TF	No TF	0
60333000122	No TF	No TF	No TF	No TF	60	2	2	333000122	2019-11-12	1	1	No TF	No TF	0
60333000139	No TF	No TF	No TF	No TF	60	2	8	333000139	2019-11-12	1	3	No TF	No TF	0
60333000146	No TF	No TF	No TF	No TF	60	2	2	333000146	2019-11-12	1	1	No TF	No TF	0
60333000153	No TF	No TF	No TF	No TF	60	2	4	333000153	2019-11-12	1	2	No TF	No TF	0
60333000160	No TF	No TF	No TF	No TF	60	1	7	333000160	2019-11-12	1	3	No TF	No TF	0
60333000177	No TF	No TF	No TF	No TF	60	1	2	333000177	2019-11-12	1	1	No TF	No TF	0
60333000184	No TF	No TF	No TF	No TF	60	2	3	333000184	2019-11-12	1	1	No TF	No TF	0
60333000191	No TF	No TF	No TF	No TF	60	2	4	333000191	2019-11-12	1	2	No TF	No TF	0
60333000252	No TF	No TF	No TF	No TF	60	2	9	333000252	2019-11-12	1	3	No TF	No TF	0
60333000269	No TF	No TF	No TF	No TF	60	2	9	333000269	2019-11-12	1	3	No TF	No TF	0
60333000276	No TF	No TF	No TF	No TF	60	2	8	333000276	2019-11-12	1	3	No TF	No TF	0
60333000283	No TF	No TF	No TF	No TF	60	2	9	333000283	2019-11-12	1	3	No TF	No TF	0
60333000290	No TF	No TF	No TF	No TF	60	1	7	333000290	2019-11-12	1	3	No TF	No TF	0
60333000306	No TF	No TF	No TF	No TF	60	1	5	333000306	2019-11-12	1	2	No TF	No TF	0
60333000313	No TF	No TF	No TF	No TF	60	2	6	333000313	2019-11-12	1	2	No TF	No TF	0
60333000320	No TF	No TF	No TF	No TF	60	2	3	333000320	2019-11-12	1	1	No TF	No TF	0
60333000351	No TF	No TF	No TF	No TF	60	1	9	333000351	2019-11-12	1	3	No TF	No TF	0
60333000368	TF	No TF	TF	No TF	60	2	8	333000368	2019-11-12	1	3	TF	No TF	0
60333000382	No TF	No TF	No TF	No TF	60	2	4	333000382	2019-11-12	1	2	No TF	No TF	0
60333000412	No TF	No TF	No TF	No TF	60	2	8	333000412	2019-11-13	1	3	No TF	No TF	0
60333000436	No TF	No TF	No TF	No TF	60	2	9	333000436	2019-11-13	1	3	No TF	No TF	0
60333000450	No TF	No TF	TF	No TF	60	1	5	333000450	2019-11-13	1	2	TF	No TF	0
60333000467	No TF	No TF	No TF	No TF	36	1	6	333000467	2019-11-13	1	2	No TF	No TF	0
60333000474	TF	TF	TF	TF	36	2	8	333000474	2019-11-13	1	3	TF	TF	0
60333000481	No TF	TF	No TF	TF	36	1	6	333000481	2019-11-13	1	2	No TF	TF	0
60333000498	No TF	No TF	No TF	No TF	36	1	3	333000498	2019-11-13	1	1	No TF	No TF	0
60333000504	No TF	No TF	No TF	No TF	36	2	5	333000504	2019-11-13	1	2	No TF	No TF	0
60333000528	No TF	No TF	No TF	No TF	36	1	5	333000528	2019-11-13	1	2	No TF	No TF	0
60333000535	No TF	No TF	No TF	No TF	36	2	2	333000535	2019-11-13	1	1	No TF	No TF	0
60333000542	No TF	No TF	No TF	No TF	36	2	5	333000542	2019-11-13	1	2	No TF	No TF	0
60333000559	No TF	No TF	No TF	No TF	36	2	9	333000559	2019-11-13	1	3	No TF	No TF	0
60333000573	No TF	No TF	No TF	No TF	36	2	3	333000573	2019-11-13	1	1	No TF	No TF	0
60333000597	No TF	No TF	TF	No TF	36	2	4	333000597	2019-11-13	1	2	TF	No TF	0
60333000610	No TF	No TF	No TF	No TF	36	1	9	333000610	2019-11-13	1	3	No TF	No TF	0
60333000627	No TF	No TF	No TF	No TF	36	2	6	333000627	2019-11-13	1	2	No TF	No TF	0
60333000634	No TF	No TF	No TF	No TF	36	2	6	333000634	2019-11-13	1	2	No TF	No TF	0
60333000641	No TF	No TF	No TF	No TF	36	2	1	333000641	2019-11-13	1	1	No TF	No TF	0
60333000658	No TF	No TF	No TF	No TF	36	1	7	333000658	2019-11-13	1	3	No TF	No TF	0
60333000665	No TF	No TF	No TF	No TF	36	2	6	333000665	2019-11-13	1	2	No TF	No TF	0
60333000672	No TF	No TF	No TF	No TF	36	2	7	333000672	2019-11-13	1	3	No TF	No TF	0
60333000689	No TF	No TF	No TF	No TF	36	2	3	333000689	2019-11-13	1	1	No TF	No TF	0
60333000696	No TF	No TF	No TF	No TF	36	1	9	333000696	2019-11-13	1	3	No TF	No TF	0
60333000702	No TF	No TF	No TF	No TF	36	1	6	333000702	2019-11-13	1	2	No TF	No TF	0
60333000719	No TF	No TF	No TF	No TF	36	2	4	333000719	2019-11-13	1	2	No TF	No TF	0
60333000726	No TF	No TF	No TF	No TF	36	1	9	333000726	2019-11-13	1	3	No TF	No TF	0
60333000733	No TF	No TF	No TF	No TF	36	1	5	333000733	2019-11-13	1	2	No TF	No TF	0
60333000740	No TF	No TF	No TF	No TF	36	2	9	333000740	2019-11-13	1	3	No TF	No TF	0
60333000757	No TF	No TF	No TF	No TF	36	2	9	333000757	2019-11-13	1	3	No TF	No TF	0
60333000764	No TF	No TF	No TF	No TF	36	2	2	333000764	2019-11-13	1	1	No TF	No TF	0
60333000788	No TF	No TF	No TF	No TF	36	2	9	333000788	2019-11-13	1	3	No TF	No TF	0
60333000795	No TF	No TF	No TF	No TF	36	2	9	333000795	2019-11-13	1	3	No TF	No TF	0
60333000801	No TF	No TF	No TF	No TF	36	2	5	333000801	2019-11-13	1	2	No TF	No TF	0
60333000818	No TF	No TF	No TF	No TF	36	2	9	333000818	2019-11-13	1	3	No TF	No TF	0
60333000825	No TF	No TF	No TF	No TF	36	2	6	333000825	2019-11-13	1	2	No TF	No TF	0
60333000832	No TF	No TF	No TF	No TF	36	1	2	333000832	2019-11-13	1	1	No TF	No TF	0
60333000849	No TF	No TF	No TF	No TF	36	2	6	333000849	2019-11-13	1	2	No TF	No TF	0
60333000856	No TF	No TF	No TF	No TF	36	1	9	333000856	2019-11-13	1	3	No TF	No TF	0
60333000863	No TF	No TF	No TF	No TF	36	1	8	333000863	2019-11-13	1	3	No TF	No TF	0
60333000870	No TF	No TF	No TF	No TF	36	2	6	333000870	2019-11-13	1	2	No TF	No TF	0
60333000887	No TF	No TF	No TF	No TF	36	1	9	333000887	2019-11-13	1	3	No TF	No TF	0
60333000894	No TF	No TF	No TF	No TF	36	1	7	333000894	2019-11-13	1	3	No TF	No TF	0
60333000917	No TF	No TF	No TF	No TF	36	2	6	333000917	2019-11-13	1	2	No TF	No TF	0
60333000924	No TF	No TF	No TF	No TF	36	2	6	333000924	2019-11-13	1	2	No TF	No TF	0
60333000931	No TF	No TF	No TF	No TF	36	2	2	333000931	2019-11-13	1	1	No TF	No TF	0
60333000948	No TF	No TF	No TF	No TF	37	1	6	333000948	2019-11-14	1	2	No TF	No TF	0
60333000955	No TF	No TF	No TF	No TF	37	1	3	333000955	2019-11-14	1	1	No TF	No TF	0
60333000986	No TF	No TF	No TF	No TF	37	1	3	333000986	2019-11-14	1	1	No TF	No TF	0
60333000993	No TF	TF	No TF	TF	37	1	7	333000993	2019-11-14	1	3	No TF	TF	0
60333001006	No TF	TF	No TF	TF	37	1	5	333001006	2019-11-14	1	2	No TF	TF	0
60333001013	No TF	No TF	No TF	No TF	37	2	4	333001013	2019-11-14	1	2	No TF	No TF	0
60333001020	No TF	No TF	No TF	No TF	37	2	4	333001020	2019-11-14	1	2	No TF	No TF	0
60333001037	No TF	No TF	No TF	No TF	37	1	2	333001037	2019-11-14	1	1	No TF	No TF	0
60333001044	No TF	No TF	No TF	No TF	37	2	5	333001044	2019-11-14	1	2	No TF	No TF	0
60333001051	No TF	No TF	No TF	No TF	37	1	4	333001051	2019-11-14	1	2	No TF	No TF	0
60333001068	TF	TF	TF	TF	37	1	3	333001068	2019-11-14	1	1	TF	TF	0
60333001075	No TF	No TF	No TF	No TF	37	1	3	333001075	2019-11-14	1	1	No TF	No TF	0
60333001082	Ungradeable	TF	TF	TF	37	2	2	333001082	2019-11-14	1	1	TF	TF	0
60333001099	No TF	No TF	No TF	No TF	37	1	6	333001099	2019-11-14	1	2	No TF	No TF	0
60333001105	No TF	No TF	No TF	No TF	37	2	4	333001105	2019-11-14	1	2	No TF	No TF	0
60333001112	No TF	No TF	No TF	No TF	37	2	5	333001112	2019-11-14	1	2	No TF	No TF	0
60333001129	No TF	No TF	No TF	No TF	37	2	1	333001129	2019-11-14	1	1	No TF	No TF	0
60333001136	No TF	No TF	No TF	No TF	37	2	3	333001136	2019-11-14	1	1	No TF	No TF	0
60333001143	No TF	No TF	No TF	No TF	37	2	2	333001143	2019-11-14	1	1	No TF	No TF	0
60333001150	No TF	No TF	No TF	No TF	37	1	5	333001150	2019-11-14	1	2	No TF	No TF	0
60333001174	No TF	No TF	No TF	No TF	37	2	5	333001174	2019-11-14	1	2	No TF	No TF	0
60333001181	No TF	No TF	No TF	No TF	37	1	3	333001181	2019-11-14	1	1	No TF	No TF	0
60333001198	No TF	No TF	No TF	No TF	37	2	8	333001198	2019-11-14	1	3	No TF	No TF	0
60333001204	No TF	No TF	No TF	No TF	37	2	3	333001204	2019-11-14	1	1	No TF	No TF	0
60333001211	No TF	No TF	No TF	No TF	37	2	9	333001211	2019-11-14	1	3	No TF	No TF	0
60333001228	No TF	No TF	No TF	No TF	37	1	5	333001228	2019-11-14	1	2	No TF	No TF	0
60333001242	No TF	No TF	No TF	No TF	37	2	8	333001242	2019-11-14	1	3	No TF	No TF	0
60333001259	No TF	No TF	No TF	No TF	37	2	5	333001259	2019-11-14	1	2	No TF	No TF	0
60333001273	No TF	TF	No TF	TF	37	1	7	333001273	2019-11-14	1	3	No TF	TF	0
60333001280	No TF	No TF	No TF	No TF	37	1	4	333001280	2019-11-14	1	2	No TF	No TF	0
60333001297	TF	TF	No TF	TF	37	1	8	333001297	2019-11-14	1	3	TF	TF	0
60333001310	No TF	No TF	No TF	No TF	37	2	3	333001310	2019-11-14	1	1	No TF	No TF	0
60333001327	No TF	No TF	No TF	No TF	37	2	8	333001327	2019-11-14	1	3	No TF	No TF	0
60333001334	No TF	No TF	No TF	No TF	37	1	2	333001334	2019-11-14	1	1	No TF	No TF	0
60333001341	No TF	No TF	No TF	No TF	37	2	3	333001341	2019-11-14	1	1	No TF	No TF	0
60333001358	No TF	No TF	No TF	No TF	37	1	5	333001358	2019-11-14	1	2	No TF	No TF	0
60333001365	No TF	No TF	No TF	No TF	37	1	4	333001365	2019-11-14	1	2	No TF	No TF	0
60333001372	No TF	No TF	No TF	No TF	37	2	9	333001372	2019-11-14	1	3	No TF	No TF	0
60333001389	No TF	No TF	No TF	No TF	37	2	8	333001389	2019-11-14	1	3	No TF	No TF	0
60333001396	No TF	No TF	No TF	No TF	37	1	5	333001396	2019-11-14	1	2	No TF	No TF	0
60333001419	No TF	No TF	No TF	No TF	37	1	6	333001419	2019-11-14	1	2	No TF	No TF	0
60333001426	No TF	No TF	No TF	No TF	37	2	8	333001426	2019-11-14	1	3	No TF	No TF	0
60333001433	No TF	No TF	No TF	No TF	37	2	5	333001433	2019-11-14	1	2	No TF	No TF	0
60333001440	No TF	No TF	No TF	No TF	37	1	2	333001440	2019-11-14	1	1	No TF	No TF	0
60333001457	No TF	No TF	No TF	No TF	37	2	9	333001457	2019-11-14	1	3	No TF	No TF	0
60333001464	TF	No TF	No TF	No TF	37	2	8	333001464	2019-11-14	1	3	TF	No TF	0
60333001471	No TF	No TF	No TF	No TF	37	2	6	333001471	2019-11-14	1	2	No TF	No TF	0
60333001488	No TF	No TF	No TF	No TF	37	2	5	333001488	2019-11-14	1	2	No TF	No TF	0
60333001549	No TF	No TF	No TF	No TF	39	1	5	333001549	2019-11-15	1	2	No TF	No TF	0
60333001556	No TF	No TF	No TF	No TF	39	1	4	333001556	2019-11-15	1	2	No TF	No TF	0
60333001563	No TF	No TF	No TF	No TF	39	1	9	333001563	2019-11-15	1	3	No TF	No TF	0
60333001570	No TF	No TF	No TF	No TF	39	2	5	333001570	2019-11-15	1	2	No TF	No TF	0
60333001587	No TF	TF	No TF	TF	39	2	6	333001587	2019-11-15	1	2	No TF	TF	0
60333001594	No TF	No TF	No TF	No TF	39	1	9	333001594	2019-11-15	1	3	No TF	No TF	0
60333001600	No TF	No TF	No TF	No TF	39	1	3	333001600	2019-11-15	1	1	No TF	No TF	0
60333001617	No TF	No TF	No TF	No TF	39	2	7	333001617	2019-11-15	1	3	No TF	No TF	0
60333001624	No TF	TF	No TF	TF	39	2	2	333001624	2019-11-15	1	1	No TF	TF	0
60333001631	TF	TF	TF	TF	39	2	6	333001631	2019-11-15	1	2	TF	TF	0
60333001648	TF	TF	TF	TF	39	1	4	333001648	2019-11-15	1	2	TF	TF	0
60333001655	No TF	TF	No TF	TF	39	1	8	333001655	2019-11-15	1	3	No TF	TF	0
60333001662	TF	TF	TF	TF	39	1	6	333001662	2019-11-15	1	2	TF	TF	0
60333001679	No TF	TF	No TF	TF	39	2	6	333001679	2019-11-15	1	2	No TF	TF	0
60333001686	TF	TF	TF	TF	39	1	1	333001686	2019-11-15	1	1	TF	TF	0
60333001693	No TF	No TF	No TF	No TF	39	2	9	333001693	2019-11-15	1	3	No TF	No TF	0
60333001709	No TF	TF	No TF	TF	39	2	3	333001709	2019-11-15	1	1	No TF	TF	0
60333001716	No TF	TF	TF	TF	39	1	9	333001716	2019-11-15	1	3	TF	TF	0
60333001730	No TF	No TF	No TF	No TF	39	1	9	333001730	2019-11-15	1	3	No TF	No TF	0
60333001747	No TF	No TF	No TF	No TF	39	2	7	333001747	2019-11-15	1	3	No TF	No TF	0
60333001754	No TF	No TF	No TF	No TF	39	2	2	333001754	2019-11-15	1	1	No TF	No TF	0
60333001761	No TF	No TF	No TF	No TF	39	1	9	333001761	2019-11-15	1	3	No TF	No TF	0
60333001778	No TF	No TF	No TF	No TF	39	2	7	333001778	2019-11-15	1	3	No TF	No TF	0
60333001785	No TF	No TF	No TF	No TF	39	1	2	333001785	2019-11-15	1	1	No TF	No TF	0
60333001792	No TF	No TF	No TF	No TF	39	2	2	333001792	2019-11-15	1	1	No TF	No TF	0
60333001808	No TF	No TF	No TF	No TF	39	2	7	333001808	2019-11-15	1	3	No TF	No TF	0
60333001822	No TF	No TF	No TF	No TF	39	2	1	333001822	2019-11-15	1	1	No TF	No TF	0
60333001839	No TF	TF	TF	TF	39	1	4	333001839	2019-11-15	1	2	TF	TF	0
60333001846	No TF	No TF	No TF	No TF	39	1	8	333001846	2019-11-15	1	3	No TF	No TF	0
60333001853	No TF	No TF	No TF	No TF	39	1	3	333001853	2019-11-15	1	1	No TF	No TF	0
60333001860	No TF	No TF	No TF	No TF	39	1	7	333001860	2019-11-15	1	3	No TF	No TF	0
60333001877	No TF	No TF	No TF	No TF	39	1	9	333001877	2019-11-15	1	3	No TF	No TF	0
60333001884	No TF	No TF	No TF	No TF	39	1	3	333001884	2019-11-15	1	1	No TF	No TF	0
60333001891	No TF	No TF	No TF	No TF	39	2	5	333001891	2019-11-15	1	2	No TF	No TF	0
60333001914	No TF	No TF	No TF	No TF	39	1	7	333001914	2019-11-15	1	3	No TF	No TF	0
60333001921	No TF	No TF	No TF	No TF	39	2	3	333001921	2019-11-15	1	1	No TF	No TF	0
60333001938	TF	No TF	No TF	No TF	39	1	4	333001938	2019-11-15	1	2	TF	No TF	0
60333001945	No TF	No TF	No TF	No TF	39	2	2	333001945	2019-11-15	1	1	No TF	No TF	0
60333001952	No TF	No TF	No TF	No TF	39	1	4	333001952	2019-11-15	1	2	No TF	No TF	0
60333001969	No TF	No TF	No TF	No TF	39	1	8	333001969	2019-11-15	1	3	No TF	No TF	0
60333001976	No TF	No TF	No TF	No TF	39	2	8	333001976	2019-11-15	1	3	No TF	No TF	0
60333001983	No TF	No TF	No TF	No TF	39	1	5	333001983	2019-11-15	1	2	No TF	No TF	0
60333002003	No TF	No TF	No TF	No TF	39	1	5	333002003	2019-11-15	1	2	No TF	No TF	0
60333002027	No TF	No TF	No TF	No TF	41	2	9	333002027	2019-11-17	1	3	No TF	No TF	0
60333002058	No TF	No TF	No TF	No TF	41	2	2	333002058	2019-11-17	1	1	No TF	No TF	0
60333002065	No TF	No TF	No TF	No TF	41	2	5	333002065	2019-11-17	1	2	No TF	No TF	0
60333002072	No TF	No TF	No TF	No TF	41	2	3	333002072	2019-11-17	1	1	No TF	No TF	0
60333002089	No TF	No TF	No TF	No TF	41	1	8	333002089	2019-11-17	1	3	No TF	No TF	0
60333002096	No TF	No TF	No TF	No TF	41	2	5	333002096	2019-11-17	1	2	No TF	No TF	0
60333002102	No TF	No TF	No TF	No TF	41	2	2	333002102	2019-11-17	1	1	No TF	No TF	0
60333002119	No TF	No TF	No TF	No TF	41	2	9	333002119	2019-11-17	1	3	No TF	No TF	0
60333002126	No TF	No TF	No TF	No TF	41	2	6	333002126	2019-11-17	1	2	No TF	No TF	0
60333002140	No TF	No TF	No TF	No TF	41	1	5	333002140	2019-11-17	1	2	No TF	No TF	0
60333002157	No TF	No TF	No TF	No TF	41	2	6	333002157	2019-11-17	1	2	No TF	No TF	0
60333002164	No TF	No TF	No TF	No TF	41	2	5	333002164	2019-11-17	1	2	No TF	No TF	0
60333002171	No TF	No TF	No TF	No TF	41	1	3	333002171	2019-11-17	1	1	No TF	No TF	0
60333002188	No TF	No TF	No TF	No TF	41	1	5	333002188	2019-11-17	1	2	No TF	No TF	0
60333002195	No TF	No TF	No TF	No TF	41	2	7	333002195	2019-11-17	1	3	No TF	No TF	0
60333002201	No TF	No TF	No TF	No TF	41	1	3	333002201	2019-11-17	1	1	No TF	No TF	0
60333002225	No TF	No TF	No TF	No TF	41	2	4	333002225	2019-11-17	1	2	No TF	No TF	0
60333002232	No TF	No TF	No TF	No TF	41	1	1	333002232	2019-11-17	1	1	No TF	No TF	0
60333002249	No TF	No TF	No TF	No TF	41	2	6	333002249	2019-11-17	1	2	No TF	No TF	0
60333002270	No TF	No TF	No TF	No TF	41	1	4	333002270	2019-11-17	1	2	No TF	No TF	0
60333002287	No TF	No TF	No TF	No TF	41	1	7	333002287	2019-11-17	1	3	No TF	No TF	0
60333002294	No TF	No TF	No TF	No TF	41	1	5	333002294	2019-11-17	1	2	No TF	No TF	0
60333002300	No TF	No TF	No TF	No TF	41	2	8	333002300	2019-11-17	1	3	No TF	No TF	0
60333002317	No TF	No TF	No TF	No TF	59	1	5	333002317	2019-11-12	3	2	No TF	No TF	0
60333002318	No TF	No TF	No TF	No TF	59	2	5	333002317	2019-11-12	3	2	No TF	No TF	0
60333002324	No TF	No TF	No TF	No TF	59	2	5	333002324	2019-11-12	3	2	No TF	No TF	0
60333002325	No TF	No TF	No TF	No TF	59	2	3	333002324	2019-11-12	3	1	No TF	No TF	0
60333002331	No TF	TF	No TF	TF	59	1	2	333002331	2019-11-12	3	1	No TF	TF	0
60333002332	No TF	No TF	No TF	No TF	59	2	1	333002331	2019-11-12	3	1	No TF	No TF	0
60333002349	No TF	No TF	No TF	No TF	59	2	7	333002348	2019-11-12	3	3	No TF	No TF	0
60333002356	No TF	No TF	No TF	No TF	59	2	4	333002355	2019-11-12	3	2	No TF	No TF	0
60333002362	No TF	No TF	No TF	No TF	59	1	7	333002362	2019-11-12	3	3	No TF	No TF	0
60333002363	No TF	No TF	No TF	No TF	59	2	5	333002362	2019-11-12	3	2	No TF	No TF	0
60333002379	No TF	No TF	No TF	No TF	59	2	5	333002379	2019-11-12	3	2	No TF	No TF	0
60333002380	No TF	No TF	No TF	No TF	59	1	3	333002379	2019-11-12	3	1	No TF	No TF	0
60333002386	No TF	TF	No TF	No TF	59	1	5	333002386	2019-11-12	3	2	No TF	TF	0
60333002387	No TF	No TF	No TF	No TF	59	1	2	333002386	2019-11-12	3	1	No TF	No TF	0
60333002393	No TF	No TF	No TF	No TF	59	2	1	333002393	2019-11-12	3	1	No TF	No TF	0
60333002394	No TF	No TF	No TF	No TF	59	1	6	333002393	2019-11-12	3	2	No TF	No TF	0
60333002409	No TF	No TF	No TF	No TF	59	1	6	333002409	2019-11-12	3	2	No TF	No TF	0
60333002410	No TF	No TF	No TF	No TF	59	1	1	333002409	2019-11-12	3	1	No TF	No TF	0
60333002416	No TF	No TF	No TF	No TF	59	1	5	333002416	2019-11-12	3	2	No TF	No TF	0
60333002423	No TF	No TF	No TF	No TF	59	1	9	333002423	2019-11-12	3	3	No TF	No TF	0
60333002424	No TF	No TF	No TF	No TF	59	1	4	333002423	2019-11-12	3	2	No TF	No TF	0
60333002430	No TF	No TF	No TF	No TF	59	1	5	333002430	2019-11-12	3	2	No TF	No TF	0
60333002431	No TF	No TF	No TF	No TF	59	1	4	333002430	2019-11-12	3	2	No TF	No TF	0
60333002447	No TF	No TF	No TF	No TF	59	2	3	333002447	2019-11-12	3	1	No TF	No TF	0
60333002448	No TF	No TF	No TF	No TF	59	1	6	333002447	2019-11-12	3	2	No TF	No TF	0
60333002454	No TF	No TF	No TF	No TF	59	1	3	333002454	2019-11-12	3	1	No TF	No TF	0
60333002455	No TF	No TF	No TF	No TF	59	2	3	333002454	2019-11-12	3	1	No TF	No TF	0
60333002462	No TF	No TF	No TF	No TF	59	2	8	333002461	2019-11-12	3	3	No TF	No TF	0
60333002479	TF	TF	No TF	No TF	59	1	2	333002478	2019-11-12	3	1	TF	TF	0
60333002486	No TF	No TF	No TF	No TF	59	1	2	333002485	2019-11-12	3	1	No TF	No TF	0
60333002492	No TF	No TF	No TF	No TF	59	2	2	333002492	2019-11-12	3	1	No TF	No TF	0
60333002508	No TF	No TF	No TF	No TF	59	1	9	333002508	2019-11-12	3	3	No TF	No TF	0
60333002509	No TF	No TF	No TF	No TF	59	1	8	333002508	2019-11-12	3	3	No TF	No TF	0
60333002515	No TF	No TF	No TF	No TF	59	2	3	333002515	2019-11-12	3	1	No TF	No TF	0
60333002522	No TF	No TF	No TF	No TF	59	1	1	333002522	2019-11-12	3	1	No TF	No TF	0
60333002539	No TF	No TF	No TF	No TF	59	1	1	333002539	2019-11-12	3	1	No TF	No TF	0
60333002540	No TF	No TF	No TF	No TF	59	1	4	333002539	2019-11-12	3	2	No TF	No TF	0
60333002546	No TF	No TF	No TF	No TF	59	1	9	333002546	2019-11-12	3	3	No TF	No TF	0
60333002547	No TF	No TF	No TF	No TF	59	2	8	333002546	2019-11-12	3	3	No TF	No TF	0
60333002553	No TF	No TF	No TF	No TF	59	1	3	333002553	2019-11-12	3	1	No TF	No TF	0
60333002554	No TF	No TF	No TF	No TF	59	2	4	333002553	2019-11-12	3	2	No TF	No TF	0
60333002560	No TF	No TF	No TF	No TF	59	2	3	333002560	2019-11-12	3	1	No TF	No TF	0
60333002561	No TF	No TF	No TF	No TF	59	2	7	333002560	2019-11-12	3	3	No TF	No TF	0
60333002577	No TF	No TF	No TF	No TF	59	2	9	333002577	2019-11-12	3	3	No TF	No TF	0
60333002578	No TF	No TF	No TF	No TF	59	2	3	333002577	2019-11-12	3	1	No TF	No TF	0
60333002584	No TF	No TF	No TF	No TF	59	2	7	333002584	2019-11-12	3	3	No TF	No TF	0
60333002591	No TF	No TF	No TF	No TF	59	2	8	333002591	2019-11-12	3	3	No TF	No TF	0
60333002592	No TF	No TF	No TF	No TF	59	2	7	333002591	2019-11-12	3	3	No TF	No TF	0
60333002608	No TF	No TF	No TF	No TF	59	1	5	333002607	2019-11-12	3	2	No TF	No TF	0
60333002614	No TF	No TF	No TF	No TF	50	1	7	333002614	2019-11-12	3	3	No TF	No TF	0
60333002615	No TF	No TF	No TF	No TF	59	1	8	333002614	2019-11-13	3	3	No TF	No TF	0
60333002621	No TF	No TF	No TF	No TF	50	2	9	333002621	2019-11-12	3	3	No TF	No TF	0
60333002622	No TF	No TF	No TF	No TF	59	1	5	333002621	2019-11-13	3	2	No TF	No TF	0
60333002638	No TF	No TF	No TF	No TF	50	2	5	333002638	2019-11-12	3	2	No TF	No TF	0
60333002639	No TF	No TF	No TF	No TF	59	2	4	333002638	2019-11-13	3	2	No TF	No TF	0
60333002645	No TF	No TF	No TF	No TF	50	1	3	333002645	2019-11-13	3	1	No TF	No TF	0
60333002652	No TF	No TF	No TF	No TF	50	1	5	333002652	2019-11-13	3	2	No TF	No TF	0
60333002653	No TF	No TF	No TF	No TF	50	2	5	333002652	2019-11-13	3	2	No TF	No TF	0
60333002669	No TF	No TF	No TF	No TF	50	2	4	333002669	2019-11-13	3	2	No TF	No TF	0
60333002676	No TF	No TF	No TF	No TF	50	1	1	333002676	2019-11-13	3	1	No TF	No TF	0
60333002683	No TF	No TF	No TF	No TF	50	1	5	333002683	2019-11-13	3	2	No TF	No TF	0
60333002684	No TF	No TF	No TF	No TF	50	1	5	333002683	2019-11-13	3	2	No TF	No TF	0
60333002690	No TF	No TF	No TF	No TF	50	2	4	333002690	2019-11-13	3	2	No TF	No TF	0
60333002707	No TF	No TF	No TF	No TF	50	2	7	333002706	2019-11-13	3	3	No TF	No TF	0
60333002714	No TF	No TF	No TF	No TF	50	2	3	333002713	2019-11-13	3	1	No TF	No TF	0
60333002720	No TF	No TF	No TF	No TF	50	2	4	333002720	2019-11-13	3	2	No TF	No TF	0
60333002721	No TF	No TF	No TF	No TF	50	2	2	333002720	2019-11-13	3	1	No TF	No TF	0
60333002738	No TF	No TF	No TF	No TF	50	1	4	333002737	2019-11-13	3	2	No TF	No TF	0
60333002744	No TF	No TF	No TF	No TF	50	1	4	333002744	2019-11-13	3	2	No TF	No TF	0
60333002745	No TF	No TF	No TF	No TF	50	1	8	333002744	2019-11-13	3	3	No TF	No TF	0
60333002751	No TF	TF	No TF	TF	50	1	3	333002751	2019-11-13	3	1	No TF	TF	0
60333002752	No TF	No TF	No TF	No TF	50	1	3	333002751	2019-11-13	3	1	No TF	No TF	0
60333002768	No TF	No TF	No TF	No TF	50	1	2	333002768	2019-11-13	3	1	No TF	No TF	0
60333002775	No TF	No TF	No TF	No TF	50	1	6	333002775	2019-11-13	3	2	No TF	No TF	0
60333002782	No TF	No TF	No TF	No TF	50	2	5	333002782	2019-11-13	3	2	No TF	No TF	0
60333002783	No TF	No TF	No TF	No TF	50	2	6	333002782	2019-11-13	3	2	No TF	No TF	0
60333002800	No TF	No TF	No TF	No TF	50	2	3	333002799	2019-11-13	3	1	No TF	No TF	0
60333002805	No TF	No TF	No TF	No TF	50	2	9	333002805	2019-11-13	3	3	No TF	No TF	0
60333002812	No TF	No TF	No TF	No TF	50	1	4	333002812	2019-11-13	3	2	No TF	No TF	0
60333002813	No TF	No TF	No TF	No TF	50	2	2	333002812	2019-11-13	3	1	No TF	No TF	0
60333002836	No TF	No TF	No TF	No TF	54	1	7	333002836	2019-11-13	3	3	No TF	No TF	0
60333002844	TF	No TF	TF	No TF	50	1	4	333002843	2019-11-14	3	2	TF	No TF	0
60333002850	No TF	No TF	No TF	No TF	54	1	5	333002850	2019-11-13	3	2	No TF	No TF	0
60333002851	No TF	No TF	No TF	No TF	50	2	6	333002850	2019-11-14	3	2	No TF	No TF	0
60333002874	No TF	No TF	No TF	No TF	54	2	5	333002874	2019-11-13	3	2	No TF	No TF	0
60333002875	No TF	No TF	No TF	No TF	50	2	6	333002874	2019-11-14	3	2	No TF	No TF	0
60333002882	No TF	No TF	No TF	No TF	50	2	1	333002881	2019-11-14	3	1	No TF	No TF	0
60333002899	TF	No TF	No TF	No TF	50	1	6	333002898	2019-11-14	3	2	TF	No TF	0
60333002905	No TF	No TF	No TF	No TF	50	2	3	333002904	2019-11-14	3	1	No TF	No TF	0
60333002911	No TF	No TF	No TF	No TF	54	1	1	333002911	2019-11-14	3	1	No TF	No TF	0
60333002928	No TF	No TF	TF	No TF	54	2	3	333002928	2019-11-14	3	1	TF	No TF	0
60333002936	Ungradeable	No TF	TF	No TF	54	2	9	333002935	2019-11-14	3	3	TF	No TF	0
60333002942	No TF	No TF	No TF	No TF	54	1	5	333002942	2019-11-14	3	2	No TF	No TF	0
60333002943	No TF	No TF	No TF	No TF	54	2	4	333002942	2019-11-14	3	2	No TF	No TF	0
60333002960	No TF	No TF	No TF	No TF	54	1	2	333002959	2019-11-14	3	1	No TF	No TF	0
60333002966	No TF	No TF	No TF	No TF	54	2	5	333002966	2019-11-14	3	2	No TF	No TF	0
60333002967	No TF	No TF	No TF	No TF	54	1	2	333002966	2019-11-14	3	1	No TF	No TF	0
60333002973	No TF	No TF	No TF	No TF	54	2	2	333002973	2019-11-14	3	1	No TF	No TF	0
60333002974	No TF	No TF	TF	No TF	54	2	1	333002973	2019-11-14	3	1	TF	No TF	0
60333002980	No TF	No TF	No TF	No TF	54	1	9	333002980	2019-11-14	3	3	No TF	No TF	0
60333002997	No TF	No TF	No TF	No TF	54	1	7	333002997	2019-11-14	3	3	No TF	No TF	0
60333002998	No TF	No TF	No TF	No TF	54	2	8	333002997	2019-11-14	3	3	No TF	No TF	0
60333003000	No TF	No TF	No TF	No TF	54	1	3	333003000	2019-11-14	3	1	No TF	No TF	0
60333003001	No TF	No TF	No TF	No TF	54	2	5	333003000	2019-11-14	3	2	No TF	No TF	0
60333003017	No TF	No TF	No TF	No TF	54	2	3	333003017	2019-11-14	3	1	No TF	No TF	0
60333003018	No TF	No TF	No TF	No TF	54	2	1	333003017	2019-11-14	3	1	No TF	No TF	0
60333003024	No TF	No TF	No TF	No TF	54	1	5	333003024	2019-11-14	3	2	No TF	No TF	0
60333003025	No TF	No TF	No TF	No TF	54	1	5	333003024	2019-11-14	3	2	No TF	No TF	0
60333003031	No TF	No TF	No TF	No TF	54	1	8	333003031	2019-11-14	3	3	No TF	No TF	0
60333003032	No TF	No TF	No TF	No TF	54	2	4	333003031	2019-11-14	3	2	No TF	No TF	0
60333003048	No TF	No TF	No TF	No TF	54	1	3	333003048	2019-11-14	3	1	No TF	No TF	0
60333003049	No TF	No TF	No TF	No TF	54	1	5	333003048	2019-11-14	3	2	No TF	No TF	0
60333003055	No TF	No TF	No TF	No TF	54	2	6	333003055	2019-11-14	3	2	No TF	No TF	0
60333003056	No TF	No TF	No TF	No TF	54	2	5	333003055	2019-11-14	3	2	No TF	No TF	0
60333003062	No TF	No TF	No TF	No TF	54	1	9	333003062	2019-11-14	3	3	No TF	No TF	0
60333003063	No TF	No TF	No TF	No TF	54	2	9	333003062	2019-11-14	3	3	No TF	No TF	0
60333003079	No TF	No TF	No TF	No TF	54	2	2	333003079	2019-11-14	3	1	No TF	No TF	0
60333003080	No TF	No TF	No TF	No TF	54	2	6	333003079	2019-11-14	3	2	No TF	No TF	0
60333003086	No TF	No TF	No TF	No TF	54	2	4	333003086	2019-11-14	3	2	No TF	No TF	0
60333003087	No TF	No TF	No TF	No TF	54	1	1	333003086	2019-11-14	3	1	No TF	No TF	0
60333003093	No TF	No TF	No TF	No TF	54	1	8	333003093	2019-11-14	3	3	No TF	No TF	0
60333003094	No TF	No TF	No TF	No TF	54	1	4	333003093	2019-11-14	3	2	No TF	No TF	0
60333003109	No TF	No TF	No TF	No TF	40	2	5	333003109	2019-11-14	3	2	No TF	No TF	0
60333003110	No TF	No TF	No TF	No TF	54	2	6	333003109	2019-11-15	3	2	No TF	No TF	0
60333003116	No TF	No TF	No TF	No TF	40	2	7	333003116	2019-11-15	3	3	No TF	No TF	0
60333003117	No TF	No TF	No TF	No TF	40	2	6	333003116	2019-11-15	3	2	No TF	No TF	0
60333003123	No TF	No TF	No TF	No TF	40	2	5	333003123	2019-11-15	3	2	No TF	No TF	0
60333003130	No TF	No TF	No TF	No TF	40	2	9	333003130	2019-11-15	3	3	No TF	No TF	0
60333003131	No TF	No TF	No TF	No TF	40	1	7	333003130	2019-11-15	3	3	No TF	No TF	0
60333003147	No TF	No TF	No TF	No TF	40	2	4	333003147	2019-11-15	3	2	No TF	No TF	0
60333003155	No TF	No TF	No TF	No TF	40	2	3	333003154	2019-11-15	3	1	No TF	No TF	0
60333003161	No TF	No TF	No TF	No TF	40	1	1	333003161	2019-11-15	3	1	No TF	No TF	0
60333003178	No TF	TF	No TF	No TF	40	1	5	333003178	2019-11-15	3	2	No TF	TF	0
60333003179	No TF	No TF	No TF	No TF	40	2	7	333003178	2019-11-15	3	3	No TF	No TF	0
60333003186	No TF	No TF	No TF	No TF	40	2	2	333003185	2019-11-15	3	1	No TF	No TF	0
60333003193	No TF	No TF	No TF	No TF	40	2	4	333003192	2019-11-15	3	2	No TF	No TF	0
60333003208	No TF	No TF	No TF	No TF	40	1	8	333003208	2019-11-15	3	3	No TF	No TF	0
60333003209	No TF	No TF	No TF	No TF	40	1	3	333003208	2019-11-15	3	1	No TF	No TF	0
60333003222	No TF	No TF	No TF	No TF	40	2	1	333003222	2019-11-15	3	1	No TF	No TF	0
60333003239	No TF	No TF	No TF	No TF	40	2	8	333003239	2019-11-15	3	3	No TF	No TF	0
60333003240	No TF	No TF	No TF	No TF	40	1	5	333003239	2019-11-15	3	2	No TF	No TF	0
60333003246	No TF	No TF	No TF	No TF	40	2	8	333003246	2019-11-15	3	3	No TF	No TF	0
60333003253	No TF	No TF	No TF	No TF	40	2	5	333003253	2019-11-15	3	2	No TF	No TF	0
60333003254	No TF	No TF	No TF	No TF	40	2	9	333003253	2019-11-15	3	3	No TF	No TF	0
60333003261	No TF	No TF	No TF	No TF	40	2	9	333003260	2019-11-15	3	3	No TF	No TF	0
60333003277	No TF	No TF	No TF	No TF	40	1	2	333003277	2019-11-15	3	1	No TF	No TF	0
60333003278	No TF	No TF	No TF	No TF	40	2	1	333003277	2019-11-15	3	1	No TF	No TF	0
60333003285	No TF	No TF	No TF	No TF	40	2	4	333003284	2019-11-15	3	2	No TF	No TF	0
60333003291	No TF	No TF	TF	No TF	40	1	3	333003291	2019-11-15	3	1	TF	No TF	0
60333003292	No TF	No TF	No TF	No TF	40	2	4	333003291	2019-11-15	3	2	No TF	No TF	0
60333003307	No TF	No TF	TF	No TF	40	1	8	333003307	2019-11-15	3	3	TF	No TF	0
60333003308	No TF	No TF	No TF	No TF	40	1	2	333003307	2019-11-15	3	1	No TF	No TF	0
60333003314	No TF	No TF	No TF	No TF	48	1	9	333003314	2019-11-15	3	3	No TF	No TF	0
60333003315	No TF	No TF	No TF	No TF	40	1	7	333003314	2019-11-17	3	3	No TF	No TF	0
60333003321	No TF	No TF	No TF	No TF	48	1	6	333003321	2019-11-15	3	2	No TF	No TF	0
60333003322	No TF	No TF	No TF	No TF	40	1	5	333003321	2019-11-17	3	2	No TF	No TF	0
60333003345	No TF	No TF	No TF	No TF	48	1	7	333003345	2019-11-15	3	3	No TF	No TF	0
60333003346	No TF	No TF	No TF	No TF	40	2	4	333003345	2019-11-17	3	2	No TF	No TF	0
60333003352	No TF	No TF	No TF	No TF	48	1	9	333003352	2019-11-15	3	3	No TF	No TF	0
60333003353	No TF	No TF	No TF	No TF	40	2	4	333003352	2019-11-17	3	2	No TF	No TF	0
60333003369	No TF	No TF	No TF	No TF	48	2	5	333003369	2019-11-15	3	2	No TF	No TF	0
60333003377	No TF	No TF	No TF	No TF	40	2	6	333003376	2019-11-17	3	2	No TF	No TF	0
60333003383	No TF	No TF	No TF	No TF	48	1	1	333003383	2019-11-15	3	1	No TF	No TF	0
60333003390	No TF	No TF	No TF	No TF	48	1	5	333003390	2019-11-15	3	2	No TF	No TF	0
60333003406	No TF	No TF	No TF	No TF	48	1	8	333003406	2019-11-15	3	3	No TF	No TF	0
60333003407	No TF	No TF	No TF	No TF	40	2	3	333003406	2019-11-17	3	1	No TF	No TF	0
60333003413	No TF	No TF	No TF	No TF	44	2	4	333003413	2019-11-18	3	2	No TF	No TF	0
60333003420	No TF	No TF	No TF	No TF	44	1	4	333003420	2019-11-18	3	2	No TF	No TF	0
60333003444	No TF	No TF	No TF	No TF	44	1	9	333003444	2019-11-18	3	3	No TF	No TF	0
60333003468	No TF	No TF	No TF	No TF	44	1	4	333003468	2019-11-18	3	2	No TF	No TF	0
60333003475	No TF	No TF	No TF	No TF	44	2	4	333003475	2019-11-18	3	2	No TF	No TF	0
60333003505	No TF	No TF	No TF	No TF	44	1	7	333003505	2019-11-18	3	3	No TF	No TF	0
60333003512	No TF	No TF	No TF	No TF	44	2	2	333003512	2019-11-18	3	1	No TF	No TF	0
60333003529	No TF	No TF	No TF	No TF	44	1	5	333003529	2019-11-18	3	2	No TF	No TF	0
60333003536	No TF	No TF	No TF	No TF	44	1	1	333003536	2019-11-18	3	1	No TF	No TF	0
60333003550	No TF	No TF	No TF	No TF	44	1	8	333003550	2019-11-18	3	3	No TF	No TF	0
60333003567	No TF	No TF	No TF	No TF	44	1	7	333003567	2019-11-18	3	3	No TF	No TF	0
60333003574	No TF	No TF	No TF	No TF	44	2	3	333003574	2019-11-18	3	1	No TF	No TF	0
60333003581	No TF	No TF	No TF	No TF	44	1	7	333003581	2019-11-18	3	3	No TF	No TF	0
60333003598	No TF	No TF	No TF	No TF	44	1	2	333003598	2019-11-18	3	1	No TF	No TF	0
60333003604	No TF	No TF	No TF	No TF	44	2	5	333003604	2019-11-18	3	2	No TF	No TF	0
60333003611	No TF	No TF	No TF	No TF	44	2	8	333003611	2019-11-18	3	3	No TF	No TF	0
60333003635	No TF	No TF	No TF	No TF	44	2	4	333003635	2019-11-18	3	2	No TF	No TF	0
60333003642	No TF	No TF	No TF	No TF	44	1	5	333003642	2019-11-18	3	2	No TF	No TF	0
60333003659	No TF	No TF	No TF	No TF	44	1	7	333003659	2019-11-18	3	3	No TF	No TF	0
60333003666	No TF	No TF	No TF	No TF	44	2	1	333003666	2019-11-18	3	1	No TF	No TF	0
60333003673	No TF	No TF	No TF	No TF	44	2	6	333003673	2019-11-18	3	2	No TF	No TF	0
60333003697	No TF	No TF	No TF	No TF	44	2	5	333003697	2019-11-18	3	2	No TF	No TF	0
60333003703	No TF	No TF	No TF	No TF	44	2	5	333003703	2019-11-18	3	2	No TF	No TF	0
60333003710	No TF	No TF	No TF	No TF	44	2	6	333003710	2019-11-18	3	2	No TF	No TF	0
60333003727	No TF	No TF	No TF	No TF	44	2	4	333003727	2019-11-18	3	2	No TF	No TF	0
60333003734	No TF	No TF	No TF	TF	44	1	2	333003734	2019-11-18	3	1	No TF	TF	0
60333003741	No TF	No TF	No TF	No TF	44	1	9	333003741	2019-11-18	3	3	No TF	No TF	0
60333003758	No TF	No TF	No TF	No TF	44	1	8	333003758	2019-11-18	3	3	No TF	No TF	0
60333003765	No TF	No TF	No TF	No TF	44	2	9	333003765	2019-11-18	3	3	No TF	No TF	0
60333003789	No TF	No TF	No TF	No TF	44	1	9	333003789	2019-11-18	3	3	No TF	No TF	0
60333003796	No TF	No TF	No TF	No TF	44	2	9	333003796	2019-11-18	3	3	No TF	No TF	0
60333003819	TF	No TF	TF	TF	44	2	4	333003819	2019-11-18	3	2	TF	TF	0
60333003833	No TF	No TF	No TF	No TF	44	2	4	333003833	2019-11-18	3	2	No TF	No TF	0
60333003840	No TF	No TF	No TF	No TF	44	2	3	333003840	2019-11-18	3	1	No TF	No TF	0
60333003857	No TF	No TF	No TF	No TF	51	1	4	333003857	2019-11-19	3	2	No TF	No TF	0
60333003864	No TF	No TF	No TF	No TF	51	1	6	333003864	2019-11-19	3	2	No TF	No TF	0
60333003871	No TF	No TF	No TF	No TF	51	1	2	333003871	2019-11-19	3	1	No TF	No TF	0
60333003888	No TF	No TF	No TF	No TF	51	2	7	333003888	2019-11-19	3	3	No TF	No TF	0
60333003895	No TF	No TF	No TF	No TF	51	1	1	333003895	2019-11-19	3	1	No TF	No TF	0
60333003901	No TF	No TF	No TF	No TF	51	2	4	333003901	2019-11-19	3	2	No TF	No TF	0
60333003918	No TF	No TF	No TF	No TF	51	2	9	333003918	2019-11-19	3	3	No TF	No TF	0
60333003925	No TF	No TF	No TF	No TF	51	1	3	333003925	2019-11-19	3	1	No TF	No TF	0
60333003949	No TF	No TF	No TF	No TF	51	1	3	333003949	2019-11-19	3	1	No TF	No TF	0
60333003956	No TF	No TF	No TF	No TF	51	1	5	333003956	2019-11-19	3	2	No TF	No TF	0
60333003963	No TF	No TF	No TF	No TF	51	1	3	333003963	2019-11-19	3	1	No TF	No TF	0
60333003970	No TF	No TF	No TF	No TF	51	1	2	333003970	2019-11-19	3	1	No TF	No TF	0
60333003987	No TF	No TF	No TF	No TF	51	2	2	333003987	2019-11-19	3	1	No TF	No TF	0
60333003994	No TF	No TF	No TF	No TF	51	1	4	333003994	2019-11-19	3	2	No TF	No TF	0
60333004014	No TF	No TF	No TF	No TF	51	1	7	333004014	2019-11-19	3	3	No TF	No TF	0
60333004038	No TF	No TF	No TF	No TF	51	1	4	333004038	2019-11-19	3	2	No TF	No TF	0
60333004052	No TF	No TF	No TF	No TF	51	2	4	333004052	2019-11-19	3	2	No TF	No TF	0
60333004069	No TF	No TF	No TF	No TF	51	1	2	333004069	2019-11-19	3	1	No TF	No TF	0
60333004076	No TF	No TF	No TF	No TF	51	1	6	333004076	2019-11-19	3	2	No TF	No TF	0
60333004090	No TF	No TF	No TF	No TF	51	2	5	333004090	2019-11-19	3	2	No TF	No TF	0
60333004106	No TF	No TF	No TF	No TF	51	1	9	333004106	2019-11-19	3	3	No TF	No TF	0
60333004113	No TF	No TF	No TF	No TF	51	2	4	333004113	2019-11-19	3	2	No TF	No TF	0
60333004120	No TF	No TF	No TF	No TF	51	1	4	333004120	2019-11-19	3	2	No TF	No TF	0
60333004137	No TF	No TF	No TF	No TF	51	2	6	333004137	2019-11-19	3	2	No TF	No TF	0
60333004151	No TF	No TF	No TF	No TF	51	1	2	333004151	2019-11-19	3	1	No TF	No TF	0
60333004168	No TF	No TF	No TF	No TF	51	2	6	333004168	2019-11-19	3	2	No TF	No TF	0
60333004175	No TF	No TF	No TF	No TF	51	1	3	333004175	2019-11-19	3	1	No TF	No TF	0
60333004182	No TF	No TF	No TF	No TF	51	2	7	333004182	2019-11-19	3	3	No TF	No TF	0
60333004199	No TF	No TF	No TF	No TF	51	1	1	333004199	2019-11-19	3	1	No TF	No TF	0
60333004205	No TF	No TF	No TF	No TF	51	2	4	333004205	2019-11-19	3	2	No TF	No TF	0
60333004212	No TF	No TF	No TF	No TF	51	2	4	333004212	2019-11-19	3	2	No TF	No TF	0
60333004229	No TF	No TF	No TF	No TF	51	2	4	333004229	2019-11-19	3	2	No TF	No TF	0
60333004250	No TF	No TF	No TF	No TF	51	2	4	333004250	2019-11-19	3	2	No TF	No TF	0
60333004274	No TF	No TF	No TF	No TF	51	2	6	333004274	2019-11-19	3	2	No TF	No TF	0
60333004281	No TF	No TF	No TF	No TF	51	1	4	333004281	2019-11-19	3	2	No TF	No TF	0
60333004298	No TF	No TF	No TF	No TF	51	2	9	333004298	2019-11-19	3	3	No TF	No TF	0
60333004304	No TF	No TF	No TF	No TF	51	2	7	333004304	2019-11-19	3	3	No TF	No TF	0
60333004311	No TF	No TF	No TF	No TF	51	1	5	333004311	2019-11-19	3	2	No TF	No TF	0
60333004328	No TF	TF	No TF	No TF	45	1	4	333004328	2019-11-21	3	2	No TF	TF	0
60333004335	No TF	No TF	No TF	No TF	45	1	3	333004335	2019-11-21	3	1	No TF	No TF	0
60333004342	No TF	No TF	No TF	No TF	45	1	9	333004342	2019-11-21	3	3	No TF	No TF	0
60333004366	No TF	No TF	No TF	No TF	45	1	4	333004366	2019-11-21	3	2	No TF	No TF	0
60333004373	No TF	No TF	No TF	No TF	45	1	3	333004373	2019-11-21	3	1	No TF	No TF	0
60333004397	No TF	No TF	No TF	No TF	45	1	6	333004397	2019-11-21	3	2	No TF	No TF	0
60333004410	Ungradeable	No TF	TF	TF	45	1	3	333004410	2019-11-21	3	1	TF	TF	0
60333004427	No TF	No TF	No TF	No TF	45	2	7	333004427	2019-11-21	3	3	No TF	No TF	0
60333004434	No TF	No TF	No TF	No TF	45	1	3	333004434	2019-11-21	3	1	No TF	No TF	0
60333004458	No TF	TF	No TF	No TF	45	2	3	333004458	2019-11-21	3	1	No TF	TF	0
60333004465	No TF	No TF	No TF	No TF	45	2	3	333004465	2019-11-21	3	1	No TF	No TF	0
60333004472	No TF	No TF	No TF	No TF	45	1	9	333004472	2019-11-21	3	3	No TF	No TF	0
60333004489	No TF	No TF	No TF	No TF	45	2	6	333004489	2019-11-21	3	2	No TF	No TF	0
60333004496	No TF	No TF	No TF	TF	45	1	5	333004496	2019-11-21	3	2	No TF	TF	0
60333004502	TF	TF	TF	TF	45	1	3	333004502	2019-11-21	3	1	TF	TF	0
60333004519	No TF	No TF	No TF	No TF	45	2	8	333004519	2019-11-21	3	3	No TF	No TF	0
60333004526	No TF	No TF	No TF	No TF	45	2	7	333004526	2019-11-21	3	3	No TF	No TF	0
60333004533	No TF	No TF	No TF	No TF	45	2	3	333004533	2019-11-21	3	1	No TF	No TF	0
60333004540	No TF	No TF	No TF	No TF	45	2	9	333004540	2019-11-21	3	3	No TF	No TF	0
60333004564	No TF	No TF	No TF	No TF	45	1	3	333004564	2019-11-21	3	1	No TF	No TF	0
60333004571	No TF	No TF	No TF	No TF	45	2	7	333004571	2019-11-21	3	3	No TF	No TF	0
60333004595	No TF	No TF	No TF	No TF	45	2	9	333004595	2019-11-21	3	3	No TF	No TF	0
60333004601	No TF	No TF	No TF	No TF	45	1	3	333004601	2019-11-21	3	1	No TF	No TF	0
60333004632	No TF	No TF	No TF	No TF	45	2	8	333004632	2019-11-21	3	3	No TF	No TF	0
60333004649	TF	TF	No TF	No TF	45	2	8	333004649	2019-11-21	3	3	TF	TF	0
60333004656	TF	No TF	TF	No TF	45	2	5	333004656	2019-11-21	3	2	TF	No TF	0
60333004663	TF	TF	No TF	TF	45	2	2	333004663	2019-11-21	3	1	TF	TF	0
60333004670	No TF	No TF	No TF	No TF	45	2	2	333004670	2019-11-21	3	1	No TF	No TF	0
60333004694	No TF	No TF	No TF	No TF	45	1	3	333004694	2019-11-21	3	1	No TF	No TF	0
60333004700	No TF	No TF	No TF	No TF	45	2	3	333004700	2019-11-21	3	1	No TF	No TF	0
60333004717	No TF	No TF	No TF	No TF	57	1	3	333004717	2019-11-22	3	1	No TF	No TF	0
60333004724	No TF	No TF	No TF	No TF	57	2	5	333004724	2019-11-22	3	2	No TF	No TF	0
60333004748	No TF	No TF	No TF	No TF	57	2	9	333004748	2019-11-22	3	3	No TF	No TF	0
60333004755	No TF	No TF	No TF	No TF	57	1	5	333004755	2019-11-22	3	2	No TF	No TF	0
60333004762	No TF	No TF	No TF	No TF	57	2	5	333004762	2019-11-22	3	2	No TF	No TF	0
60333004779	No TF	No TF	No TF	No TF	57	1	6	333004779	2019-11-22	3	2	No TF	No TF	0
60333004786	No TF	No TF	No TF	No TF	57	2	3	333004786	2019-11-22	3	1	No TF	No TF	0
60333004793	No TF	No TF	No TF	No TF	57	2	2	333004793	2019-11-22	3	1	No TF	No TF	0
60333004809	No TF	No TF	No TF	No TF	57	2	3	333004809	2019-11-22	3	1	No TF	No TF	0
60333004823	No TF	No TF	No TF	No TF	32	1	1	333004823	2019-11-12	2	1	No TF	No TF	0
60333004830	No TF	No TF	No TF	No TF	32	2	5	333004830	2019-11-12	2	2	No TF	No TF	0
60333004847	No TF	No TF	TF	No TF	32	2	4	333004847	2019-11-12	2	2	TF	No TF	0
60333004854	No TF	No TF	No TF	No TF	32	1	6	333004854	2019-11-12	2	2	No TF	No TF	0
60333004861	No TF	No TF	No TF	No TF	32	1	4	333004861	2019-11-12	2	2	No TF	No TF	0
60333004878	No TF	No TF	No TF	No TF	32	2	2	333004878	2019-11-12	2	1	No TF	No TF	0
60333004885	No TF	No TF	No TF	No TF	32	1	2	333004885	2019-11-12	2	1	No TF	No TF	0
60333004892	No TF	No TF	No TF	No TF	32	2	6	333004892	2019-11-12	2	2	No TF	No TF	0
60333004908	No TF	No TF	No TF	No TF	32	1	8	333004908	2019-11-12	2	3	No TF	No TF	0
60333004915	No TF	No TF	No TF	No TF	32	2	6	333004915	2019-11-12	2	2	No TF	No TF	0
60333004922	No TF	No TF	No TF	No TF	32	1	3	333004922	2019-11-12	2	1	No TF	No TF	0
60333004939	No TF	No TF	No TF	No TF	32	2	5	333004939	2019-11-12	2	2	No TF	No TF	0
60333004946	No TF	No TF	No TF	No TF	32	1	2	333004946	2019-11-12	2	1	No TF	No TF	0
60333004960	No TF	No TF	No TF	No TF	32	2	9	333004960	2019-11-12	2	3	No TF	No TF	0
60333004977	No TF	No TF	No TF	No TF	32	1	2	333004977	2019-11-12	2	1	No TF	No TF	0
60333004984	No TF	No TF	No TF	No TF	32	2	6	333004984	2019-11-12	2	2	No TF	No TF	0
60333004991	No TF	No TF	No TF	No TF	32	1	1	333004991	2019-11-12	2	1	No TF	No TF	0
60333005004	No TF	No TF	No TF	No TF	32	2	9	333005004	2019-11-12	2	3	No TF	No TF	0
60333005011	No TF	No TF	No TF	No TF	32	1	6	333005011	2019-11-12	2	2	No TF	No TF	0
60333005028	No TF	No TF	No TF	No TF	32	1	9	333005028	2019-11-12	2	3	No TF	No TF	0
60333005035	No TF	No TF	No TF	No TF	32	2	7	333005035	2019-11-12	2	3	No TF	No TF	0
60333005042	No TF	No TF	No TF	No TF	32	2	4	333005042	2019-11-12	2	2	No TF	No TF	0
60333005059	No TF	No TF	No TF	No TF	32	2	1	333005059	2019-11-12	2	1	No TF	No TF	0
60333005066	No TF	No TF	No TF	No TF	32	2	5	333005066	2019-11-12	2	2	No TF	No TF	0
60333005073	No TF	No TF	No TF	No TF	32	1	2	333005073	2019-11-12	2	1	No TF	No TF	0
60333005080	No TF	No TF	No TF	No TF	32	1	6	333005080	2019-11-12	2	2	No TF	No TF	0
60333005097	No TF	No TF	No TF	No TF	32	2	5	333005097	2019-11-12	2	2	No TF	No TF	0
60333005103	No TF	No TF	No TF	No TF	32	1	2	333005103	2019-11-12	2	1	No TF	No TF	0
60333005110	No TF	No TF	No TF	No TF	32	1	7	333005110	2019-11-12	2	3	No TF	No TF	0
60333005127	No TF	No TF	No TF	No TF	32	1	5	333005127	2019-11-12	2	2	No TF	No TF	0
60333005134	No TF	No TF	No TF	No TF	32	2	2	333005134	2019-11-12	2	1	No TF	No TF	0
60333005141	No TF	No TF	No TF	No TF	32	1	2	333005141	2019-11-12	2	1	No TF	No TF	0
60333005158	No TF	No TF	No TF	No TF	32	1	4	333005158	2019-11-12	2	2	No TF	No TF	0
60333005165	No TF	No TF	No TF	No TF	32	1	7	333005165	2019-11-12	2	3	No TF	No TF	0
60333005172	No TF	No TF	No TF	No TF	32	1	5	333005172	2019-11-12	2	2	No TF	No TF	0
60333005189	No TF	No TF	No TF	No TF	32	1	5	333005189	2019-11-12	2	2	No TF	No TF	0
60333005196	No TF	No TF	No TF	No TF	32	1	2	333005196	2019-11-12	2	1	No TF	No TF	0
60333005202	No TF	No TF	No TF	No TF	32	1	3	333005202	2019-11-12	2	1	No TF	No TF	0
60333005219	No TF	No TF	No TF	No TF	32	1	3	333005219	2019-11-12	2	1	No TF	No TF	0
60333005226	No TF	No TF	No TF	No TF	32	1	7	333005226	2019-11-12	2	3	No TF	No TF	0
60333005240	No TF	No TF	No TF	No TF	32	1	3	333005240	2019-11-12	2	1	No TF	No TF	0
60333005257	No TF	No TF	No TF	No TF	32	2	6	333005257	2019-11-12	2	2	No TF	No TF	0
60333005264	No TF	No TF	No TF	No TF	32	1	5	333005264	2019-11-12	2	2	No TF	No TF	0
60333005271	No TF	No TF	No TF	No TF	32	2	2	333005271	2019-11-12	2	1	No TF	No TF	0
60333005288	No TF	No TF	No TF	No TF	32	1	5	333005288	2019-11-12	2	2	No TF	No TF	0
60333005295	No TF	No TF	No TF	No TF	32	2	7	333005295	2019-11-12	2	3	No TF	No TF	0
60333005301	No TF	No TF	No TF	No TF	32	1	5	333005301	2019-11-12	2	2	No TF	No TF	0
60333005318	No TF	No TF	No TF	No TF	32	2	4	333005318	2019-11-12	2	2	No TF	No TF	0
60333005325	No TF	No TF	No TF	No TF	32	2	5	333005325	2019-11-12	2	2	No TF	No TF	0
60333005332	No TF	No TF	No TF	No TF	32	2	4	333005332	2019-11-12	2	2	No TF	No TF	0
60333005349	No TF	No TF	No TF	No TF	32	1	3	333005349	2019-11-12	2	1	No TF	No TF	0
60333005356	No TF	No TF	No TF	No TF	32	2	4	333005356	2019-11-12	2	2	No TF	No TF	0
60333005363	No TF	No TF	No TF	No TF	32	1	3	333005363	2019-11-12	2	1	No TF	No TF	0
60333005370	No TF	No TF	No TF	No TF	32	1	7	333005370	2019-11-12	2	3	No TF	No TF	0
60333005387	No TF	No TF	No TF	No TF	35	2	2	333005387	2019-11-13	2	1	No TF	No TF	0
60333005394	No TF	No TF	No TF	No TF	35	1	2	333005394	2019-11-13	2	1	No TF	No TF	0
60333005400	No TF	No TF	No TF	No TF	35	2	6	333005400	2019-11-13	2	2	No TF	No TF	0
60333005417	No TF	No TF	No TF	No TF	35	1	2	333005417	2019-11-13	2	1	No TF	No TF	0
60333005424	No TF	No TF	No TF	No TF	35	2	2	333005424	2019-11-13	2	1	No TF	No TF	0
60333005431	No TF	No TF	No TF	No TF	35	1	3	333005431	2019-11-13	2	1	No TF	No TF	0
60333005448	No TF	No TF	No TF	No TF	35	2	5	333005448	2019-11-13	2	2	No TF	No TF	0
60333005462	No TF	No TF	No TF	No TF	35	2	9	333005462	2019-11-13	2	3	No TF	No TF	0
60333005479	No TF	No TF	No TF	No TF	35	2	2	333005479	2019-11-13	2	1	No TF	No TF	0
60333005486	No TF	No TF	No TF	No TF	35	2	4	333005486	2019-11-13	2	2	No TF	No TF	0
60333005509	No TF	No TF	No TF	No TF	35	2	2	333005509	2019-11-13	2	1	No TF	No TF	0
60333005516	No TF	No TF	No TF	No TF	35	1	7	333005516	2019-11-13	2	3	No TF	No TF	0
60333005523	No TF	No TF	No TF	No TF	35	1	8	333005523	2019-11-13	2	3	No TF	No TF	0
60333005530	No TF	No TF	No TF	No TF	35	1	5	333005530	2019-11-13	2	2	No TF	No TF	0
60333005547	No TF	No TF	No TF	No TF	35	2	6	333005547	2019-11-13	2	2	No TF	No TF	0
60333005554	No TF	No TF	No TF	No TF	35	2	2	333005554	2019-11-13	2	1	No TF	No TF	0
60333005561	No TF	No TF	No TF	No TF	35	2	5	333005561	2019-11-13	2	2	No TF	No TF	0
60333005578	No TF	No TF	No TF	No TF	35	1	1	333005578	2019-11-13	2	1	No TF	No TF	0
60333005585	No TF	No TF	No TF	No TF	35	2	6	333005585	2019-11-13	2	2	No TF	No TF	0
60333005608	No TF	No TF	No TF	No TF	35	2	9	333005608	2019-11-13	2	3	No TF	No TF	0
60333005615	No TF	No TF	No TF	No TF	35	1	9	333005615	2019-11-13	2	3	No TF	No TF	0
60333005622	No TF	No TF	No TF	No TF	35	2	7	333005622	2019-11-13	2	3	No TF	No TF	0
60333005639	No TF	No TF	No TF	No TF	35	1	7	333005639	2019-11-13	2	3	No TF	No TF	0
60333005646	No TF	No TF	No TF	No TF	35	2	4	333005646	2019-11-13	2	2	No TF	No TF	0
60333005653	No TF	No TF	No TF	No TF	35	2	7	333005653	2019-11-13	2	3	No TF	No TF	0
60333005660	No TF	No TF	No TF	No TF	35	1	4	333005660	2019-11-13	2	2	No TF	No TF	0
60333005677	No TF	No TF	No TF	No TF	35	1	9	333005677	2019-11-13	2	3	No TF	No TF	0
60333005684	No TF	No TF	No TF	No TF	35	2	3	333005684	2019-11-13	2	1	No TF	No TF	0
60333005691	No TF	No TF	No TF	No TF	35	1	9	333005691	2019-11-13	2	3	No TF	No TF	0
60333005707	No TF	No TF	No TF	No TF	35	2	6	333005707	2019-11-13	2	2	No TF	No TF	0
60333005714	No TF	No TF	No TF	No TF	35	2	9	333005714	2019-11-13	2	3	No TF	No TF	0
60333005721	No TF	No TF	No TF	No TF	35	1	9	333005721	2019-11-13	2	3	No TF	No TF	0
60333005738	No TF	No TF	No TF	No TF	35	1	9	333005738	2019-11-13	2	3	No TF	No TF	0
60333005752	No TF	No TF	No TF	No TF	35	1	9	333005752	2019-11-13	2	3	No TF	No TF	0
60333005783	No TF	No TF	No TF	No TF	35	1	9	333005783	2019-11-13	2	3	No TF	No TF	0
60333005790	No TF	No TF	No TF	No TF	35	1	6	333005790	2019-11-13	2	2	No TF	No TF	0
60333005806	No TF	No TF	No TF	No TF	35	2	7	333005806	2019-11-13	2	3	No TF	No TF	0
60333005813	No TF	No TF	No TF	No TF	35	1	5	333005813	2019-11-13	2	2	No TF	No TF	0
60333005820	No TF	No TF	No TF	No TF	35	1	9	333005820	2019-11-13	2	3	No TF	No TF	0
60333005837	No TF	No TF	No TF	No TF	35	1	7	333005837	2019-11-13	2	3	No TF	No TF	0
60333005844	No TF	No TF	No TF	No TF	35	1	9	333005844	2019-11-13	2	3	No TF	No TF	0
60333005868	No TF	No TF	No TF	No TF	35	2	2	333005868	2019-11-13	2	1	No TF	No TF	0
60333005875	No TF	No TF	No TF	No TF	35	2	7	333005875	2019-11-13	2	3	No TF	No TF	0
60333005882	No TF	No TF	No TF	No TF	35	2	7	333005882	2019-11-13	2	3	No TF	No TF	0
60333005899	No TF	No TF	No TF	No TF	35	2	9	333005899	2019-11-13	2	3	No TF	No TF	0
60333005905	No TF	No TF	No TF	No TF	35	2	6	333005905	2019-11-13	2	2	No TF	No TF	0
60333005912	No TF	No TF	No TF	No TF	35	2	9	333005912	2019-11-13	2	3	No TF	No TF	0
60333005929	No TF	No TF	No TF	No TF	35	2	1	333005929	2019-11-13	2	1	No TF	No TF	0
60333005936	No TF	No TF	No TF	No TF	55	2	8	333005936	2019-11-14	2	3	No TF	No TF	0
60333005943	No TF	No TF	No TF	No TF	55	2	5	333005943	2019-11-14	2	2	No TF	No TF	0
60333005950	No TF	No TF	No TF	No TF	55	1	2	333005950	2019-11-14	2	1	No TF	No TF	0
60333005967	No TF	TF	TF	TF	55	1	3	333005967	2019-11-14	2	1	TF	TF	0
60333005974	No TF	No TF	No TF	No TF	55	2	9	333005974	2019-11-14	2	3	No TF	No TF	0
60333005981	No TF	No TF	No TF	No TF	55	2	4	333005981	2019-11-14	2	2	No TF	No TF	0
60333005998	No TF	No TF	No TF	No TF	55	2	8	333005998	2019-11-14	2	3	No TF	No TF	0
60333006001	No TF	TF	No TF	TF	55	1	7	333006001	2019-11-14	2	3	No TF	TF	0
60333006018	No TF	TF	No TF	TF	55	1	6	333006018	2019-11-14	2	2	No TF	TF	0
60333006025	TF	TF	TF	TF	55	2	2	333006025	2019-11-14	2	1	TF	TF	0
60333006032	No TF	No TF	No TF	No TF	55	2	3	333006032	2019-11-14	2	1	No TF	No TF	0
60333006049	No TF	No TF	No TF	No TF	55	2	4	333006049	2019-11-14	2	2	No TF	No TF	0
60333006056	TF	TF	TF	TF	55	2	4	333006056	2019-11-14	2	2	TF	TF	0
60333006063	No TF	No TF	No TF	No TF	55	1	9	333006063	2019-11-14	2	3	No TF	No TF	0
60333006070	No TF	No TF	No TF	No TF	55	2	4	333006070	2019-11-14	2	2	No TF	No TF	0
60333006087	No TF	No TF	No TF	No TF	55	1	5	333006087	2019-11-14	2	2	No TF	No TF	0
60333006094	No TF	No TF	No TF	No TF	55	1	9	333006094	2019-11-14	2	3	No TF	No TF	0
60333006100	No TF	No TF	No TF	No TF	55	2	9	333006100	2019-11-14	2	3	No TF	No TF	0
60333006117	No TF	No TF	No TF	No TF	55	1	7	333006117	2019-11-14	2	3	No TF	No TF	0
60333006131	No TF	No TF	No TF	No TF	55	2	7	333006131	2019-11-14	2	3	No TF	No TF	0
60333006148	No TF	No TF	No TF	No TF	55	1	2	333006148	2019-11-14	2	1	No TF	No TF	0
60333006155	No TF	No TF	No TF	No TF	55	1	2	333006155	2019-11-14	2	1	No TF	No TF	0
60333006162	No TF	No TF	No TF	No TF	55	2	6	333006162	2019-11-14	2	2	No TF	No TF	0
60333006179	No TF	No TF	No TF	No TF	55	2	4	333006179	2019-11-14	2	2	No TF	No TF	0
60333006186	No TF	No TF	No TF	No TF	55	2	3	333006186	2019-11-14	2	1	No TF	No TF	0
60333006193	No TF	No TF	No TF	No TF	55	2	1	333006193	2019-11-14	2	1	No TF	No TF	0
60333006209	No TF	No TF	No TF	No TF	55	1	8	333006209	2019-11-14	2	3	No TF	No TF	0
60333006216	TF	No TF	No TF	No TF	55	2	3	333006216	2019-11-14	2	1	TF	No TF	0
60333006223	No TF	No TF	No TF	No TF	55	2	3	333006223	2019-11-14	2	1	No TF	No TF	0
60333006230	No TF	No TF	No TF	No TF	55	2	9	333006230	2019-11-14	2	3	No TF	No TF	0
60333006247	No TF	No TF	No TF	No TF	55	2	8	333006247	2019-11-14	2	3	No TF	No TF	0
60333006254	No TF	No TF	No TF	No TF	55	2	9	333006254	2019-11-14	2	3	No TF	No TF	0
60333006261	No TF	No TF	No TF	No TF	55	1	6	333006261	2019-11-14	2	2	No TF	No TF	0
60333006278	No TF	No TF	No TF	No TF	55	1	1	333006278	2019-11-14	2	1	No TF	No TF	0
60333006285	No TF	No TF	No TF	No TF	55	2	4	333006285	2019-11-14	2	2	No TF	No TF	0
60333006292	No TF	No TF	No TF	No TF	55	1	8	333006292	2019-11-14	2	3	No TF	No TF	0
60333006315	No TF	No TF	No TF	No TF	55	1	7	333006315	2019-11-14	2	3	No TF	No TF	0
60333006322	No TF	No TF	No TF	No TF	55	1	2	333006322	2019-11-14	2	1	No TF	No TF	0
60333006377	No TF	No TF	No TF	No TF	38	1	3	333006377	2019-11-15	2	1	No TF	No TF	0
60333006384	No TF	No TF	No TF	No TF	38	2	7	333006384	2019-11-15	2	3	No TF	No TF	0
60333006391	No TF	No TF	No TF	No TF	38	2	4	333006391	2019-11-15	2	2	No TF	No TF	0
60333006407	No TF	No TF	No TF	No TF	38	2	3	333006407	2019-11-15	2	1	No TF	No TF	0
60333006414	No TF	No TF	No TF	No TF	38	2	5	333006414	2019-11-15	2	2	No TF	No TF	0
60333006438	No TF	No TF	No TF	No TF	38	2	8	333006438	2019-11-15	2	3	No TF	No TF	0
60333006445	No TF	No TF	No TF	No TF	38	1	5	333006445	2019-11-15	2	2	No TF	No TF	0
60333006452	No TF	No TF	No TF	No TF	38	1	4	333006452	2019-11-15	2	2	No TF	No TF	0
60333006469	No TF	No TF	No TF	No TF	38	1	5	333006469	2019-11-15	2	2	No TF	No TF	0
60333006476	No TF	No TF	No TF	No TF	38	1	3	333006476	2019-11-15	2	1	No TF	No TF	0
60333006483	No TF	No TF	No TF	No TF	38	1	2	333006483	2019-11-15	2	1	No TF	No TF	0
60333006490	No TF	No TF	No TF	No TF	38	2	1	333006490	2019-11-15	2	1	No TF	No TF	0
60333006506	No TF	No TF	No TF	No TF	38	1	4	333006506	2019-11-15	2	2	No TF	No TF	0
60333006513	No TF	No TF	No TF	No TF	38	1	2	333006513	2019-11-15	2	1	No TF	No TF	0
60333006520	No TF	No TF	No TF	No TF	38	1	7	333006520	2019-11-15	2	3	No TF	No TF	0
60333006537	No TF	No TF	No TF	No TF	38	1	8	333006537	2019-11-15	2	3	No TF	No TF	0
60333006544	No TF	No TF	No TF	No TF	38	2	4	333006544	2019-11-15	2	2	No TF	No TF	0
60333006575	No TF	No TF	No TF	No TF	38	1	6	333006575	2019-11-15	2	2	No TF	No TF	0
60333006582	No TF	No TF	No TF	No TF	38	2	9	333006582	2019-11-15	2	3	No TF	No TF	0
60333006599	No TF	No TF	No TF	No TF	38	1	6	333006599	2019-11-15	2	2	No TF	No TF	0
60333006605	No TF	No TF	No TF	No TF	38	2	3	333006605	2019-11-15	2	1	No TF	No TF	0
60333006612	No TF	No TF	No TF	No TF	38	2	2	333006612	2019-11-15	2	1	No TF	No TF	0
60333006636	No TF	No TF	No TF	No TF	38	2	4	333006636	2019-11-15	2	2	No TF	No TF	0
60333006650	No TF	No TF	No TF	No TF	38	2	6	333006650	2019-11-15	2	2	No TF	No TF	0
60333006667	No TF	No TF	No TF	No TF	38	2	4	333006667	2019-11-15	2	2	No TF	No TF	0
60333006674	No TF	No TF	No TF	No TF	38	1	7	333006674	2019-11-15	2	3	No TF	No TF	0
60333006698	No TF	No TF	No TF	No TF	38	1	8	333006698	2019-11-15	2	3	No TF	No TF	0
60333006704	No TF	No TF	No TF	No TF	38	1	5	333006704	2019-11-15	2	2	No TF	No TF	0
60333006711	No TF	No TF	No TF	No TF	38	2	2	333006711	2019-11-15	2	1	No TF	No TF	0
60333006728	No TF	No TF	No TF	No TF	38	1	6	333006728	2019-11-15	2	2	No TF	No TF	0
60333006735	No TF	No TF	No TF	No TF	38	1	4	333006735	2019-11-15	2	2	No TF	No TF	0
60333006742	No TF	No TF	No TF	No TF	38	2	2	333006742	2019-11-15	2	1	No TF	No TF	0
60333006759	No TF	No TF	No TF	No TF	38	1	1	333006759	2019-11-15	2	1	No TF	No TF	0
60333006766	No TF	No TF	No TF	No TF	38	1	3	333006766	2019-11-15	2	1	No TF	No TF	0
60333006773	No TF	No TF	No TF	No TF	38	1	3	333006773	2019-11-15	2	1	No TF	No TF	0
60333006780	No TF	No TF	No TF	No TF	38	1	4	333006780	2019-11-15	2	2	No TF	No TF	0
60333006797	No TF	No TF	No TF	No TF	38	2	6	333006797	2019-11-15	2	2	No TF	No TF	0
60333006810	No TF	No TF	No TF	No TF	38	2	2	333006810	2019-11-15	2	1	No TF	No TF	0
60333006827	No TF	No TF	No TF	No TF	38	2	9	333006827	2019-11-15	2	3	No TF	No TF	0
60333006834	No TF	No TF	No TF	No TF	38	2	9	333006834	2019-11-15	2	3	No TF	No TF	0
60333006841	No TF	No TF	No TF	No TF	38	2	9	333006841	2019-11-15	2	3	No TF	No TF	0
60333006858	No TF	No TF	No TF	No TF	38	1	4	333006858	2019-11-15	2	2	No TF	No TF	0
60333006865	No TF	No TF	No TF	No TF	38	1	7	333006865	2019-11-15	2	3	No TF	No TF	0
60333006872	No TF	No TF	No TF	No TF	38	1	5	333006872	2019-11-15	2	2	No TF	No TF	0
60333006889	No TF	No TF	No TF	No TF	38	1	7	333006889	2019-11-15	2	3	No TF	No TF	0
60333006902	No TF	No TF	No TF	No TF	38	1	5	333006902	2019-11-15	2	2	No TF	No TF	0
60333006919	No TF	No TF	No TF	No TF	38	2	6	333006919	2019-11-15	2	2	No TF	No TF	0
60333006926	No TF	No TF	No TF	No TF	38	2	1	333006926	2019-11-15	2	1	No TF	No TF	0
60333006933	No TF	No TF	No TF	No TF	38	2	9	333006933	2019-11-15	2	3	No TF	No TF	0
60333006940	No TF	No TF	No TF	No TF	38	2	5	333006940	2019-11-15	2	2	No TF	No TF	0
60333006957	No TF	No TF	No TF	No TF	38	2	8	333006957	2019-11-15	2	3	No TF	No TF	0
60333006971	No TF	No TF	No TF	No TF	47	2	4	333006971	2019-11-17	2	2	No TF	No TF	0
60333006988	No TF	No TF	No TF	No TF	47	2	1	333006988	2019-11-17	2	1	No TF	No TF	0
60333006995	No TF	No TF	No TF	No TF	47	1	9	333006995	2019-11-17	2	3	No TF	No TF	0
60333007008	No TF	No TF	No TF	No TF	47	2	7	333007008	2019-11-17	2	3	No TF	No TF	0
60333007015	No TF	No TF	No TF	No TF	47	2	3	333007015	2019-11-17	2	1	No TF	No TF	0
60333007022	No TF	No TF	No TF	No TF	47	2	9	333007022	2019-11-17	2	3	No TF	No TF	0
60333007039	No TF	No TF	No TF	No TF	47	2	9	333007039	2019-11-17	2	3	No TF	No TF	0
60333007046	No TF	No TF	No TF	No TF	47	1	3	333007046	2019-11-17	2	1	No TF	No TF	0
60333007053	No TF	No TF	No TF	No TF	47	1	4	333007053	2019-11-17	2	2	No TF	No TF	0
60333007060	No TF	No TF	No TF	No TF	47	1	5	333007060	2019-11-17	2	2	No TF	No TF	0
60333007077	No TF	No TF	No TF	No TF	47	1	6	333007077	2019-11-17	2	2	No TF	No TF	0
60333007084	No TF	No TF	No TF	No TF	47	1	5	333007084	2019-11-17	2	2	No TF	No TF	0
60333007091	No TF	No TF	No TF	No TF	47	1	4	333007091	2019-11-17	2	2	No TF	No TF	0
60333007107	No TF	No TF	No TF	No TF	47	2	6	333007107	2019-11-17	2	2	No TF	No TF	0
60333007114	No TF	No TF	No TF	No TF	47	2	8	333007114	2019-11-17	2	3	No TF	No TF	0
60333007121	No TF	No TF	No TF	No TF	47	1	4	333007121	2019-11-17	2	2	No TF	No TF	0
60333007138	No TF	No TF	No TF	No TF	47	1	7	333007138	2019-11-17	2	3	No TF	No TF	0
60333007145	TF	TF	TF	TF	47	2	4	333007145	2019-11-17	2	2	TF	TF	0
60333007152	Ungradeable	No TF	TF	No TF	47	1	2	333007152	2019-11-17	2	1	TF	No TF	0
60333007169	No TF	No TF	No TF	No TF	47	1	6	333007169	2019-11-17	2	2	No TF	No TF	0
60333007176	No TF	No TF	No TF	No TF	47	1	4	333007176	2019-11-17	2	2	No TF	No TF	0
60333007183	No TF	No TF	TF	No TF	47	1	2	333007183	2019-11-17	2	1	TF	No TF	0
60333007190	No TF	No TF	No TF	No TF	47	2	5	333007190	2019-11-17	2	2	No TF	No TF	0
60333007213	No TF	No TF	No TF	No TF	47	1	7	333007213	2019-11-17	2	3	No TF	No TF	0
60333007220	No TF	No TF	No TF	No TF	47	1	4	333007220	2019-11-17	2	2	No TF	No TF	0
60333007237	Ungradeable	No TF	TF	No TF	47	1	2	333007237	2019-11-17	2	1	TF	No TF	0
60333007244	No TF	No TF	No TF	No TF	47	1	5	333007244	2019-11-17	2	2	No TF	No TF	0
60333007251	No TF	No TF	No TF	No TF	47	1	6	333007251	2019-11-17	2	2	No TF	No TF	0
60333007268	No TF	No TF	No TF	No TF	47	1	9	333007268	2019-11-17	2	3	No TF	No TF	0
60333007275	No TF	No TF	No TF	No TF	47	1	4	333007275	2019-11-17	2	2	No TF	No TF	0
60333007282	No TF	No TF	No TF	No TF	47	1	2	333007282	2019-11-17	2	1	No TF	No TF	0
60333007299	No TF	No TF	No TF	No TF	47	1	8	333007299	2019-11-17	2	3	No TF	No TF	0
60333007305	No TF	No TF	No TF	No TF	47	2	4	333007305	2019-11-17	2	2	No TF	No TF	0
60333007312	No TF	No TF	No TF	No TF	48	2	4	333007312	2019-11-17	3	2	No TF	No TF	0
60333007313	No TF	No TF	No TF	No TF	48	2	8	333007312	2019-11-17	3	3	No TF	No TF	0
60333007329	No TF	No TF	No TF	No TF	48	2	6	333007329	2019-11-17	3	2	No TF	No TF	0
60333007330	No TF	No TF	No TF	No TF	48	1	6	333007329	2019-11-17	3	2	No TF	No TF	0
60333007336	No TF	No TF	No TF	No TF	48	2	1	333007336	2019-11-17	3	1	No TF	No TF	0
60333007343	No TF	No TF	No TF	No TF	48	2	5	333007343	2019-11-17	3	2	No TF	No TF	0
60333007350	No TF	No TF	No TF	No TF	48	1	3	333007350	2019-11-17	3	1	No TF	No TF	0
60333007367	No TF	No TF	No TF	No TF	48	2	1	333007367	2019-11-17	3	1	No TF	No TF	0
60333007374	No TF	No TF	No TF	No TF	48	1	3	333007374	2019-11-17	3	1	No TF	No TF	0
60333007375	No TF	No TF	No TF	No TF	48	1	7	333007374	2019-11-17	3	3	No TF	No TF	0
60333007381	No TF	No TF	No TF	No TF	48	2	4	333007381	2019-11-17	3	2	No TF	No TF	0
60333007398	No TF	No TF	No TF	No TF	48	2	9	333007398	2019-11-17	3	3	No TF	No TF	0
60333007404	No TF	No TF	No TF	No TF	48	2	3	333007404	2019-11-17	3	1	No TF	No TF	0
60333007405	No TF	No TF	No TF	No TF	48	1	7	333007404	2019-11-17	3	3	No TF	No TF	0
60333007411	No TF	No TF	No TF	No TF	48	2	4	333007411	2019-11-17	3	2	No TF	No TF	0
60333007428	No TF	No TF	No TF	No TF	48	2	7	333007428	2019-11-17	3	3	No TF	No TF	0
60333007435	No TF	No TF	No TF	No TF	48	2	7	333007435	2019-11-17	3	3	No TF	No TF	0
60333007459	TF	TF	TF	TF	48	1	5	333007459	2019-11-17	3	2	TF	TF	0
60333007466	No TF	TF	No TF	TF	48	1	4	333007466	2019-11-17	3	2	No TF	TF	0
60333007473	No TF	No TF	No TF	No TF	48	2	8	333007473	2019-11-17	3	3	No TF	No TF	0
60333007480	No TF	No TF	No TF	No TF	48	1	9	333007480	2019-11-17	3	3	No TF	No TF	0
60333007497	No TF	No TF	No TF	No TF	48	1	3	333007497	2019-11-17	3	1	No TF	No TF	0
60333007503	No TF	TF	No TF	TF	48	1	6	333007503	2019-11-17	3	2	No TF	TF	0
60333007527	No TF	No TF	No TF	No TF	57	2	8	333007527	2019-11-22	3	3	No TF	No TF	0
60333007534	No TF	No TF	No TF	No TF	57	2	4	333007534	2019-11-22	3	2	No TF	No TF	0
60333007589	No TF	No TF	No TF	No TF	57	1	4	333007589	2019-11-22	3	2	No TF	No TF	0
60333007596	No TF	No TF	No TF	No TF	57	1	6	333007596	2019-11-22	3	2	No TF	No TF	0
60333007602	No TF	No TF	No TF	No TF	57	2	8	333007602	2019-11-22	3	3	No TF	No TF	0
60333007619	No TF	No TF	No TF	No TF	57	1	9	333007619	2019-11-22	3	3	No TF	No TF	0
60333007626	No TF	No TF	No TF	No TF	57	1	4	333007626	2019-11-22	3	2	No TF	No TF	0
60333007633	No TF	No TF	No TF	No TF	57	2	4	333007633	2019-11-22	3	2	No TF	No TF	0
60333007640	No TF	No TF	No TF	No TF	57	1	2	333007640	2019-11-22	3	1	No TF	No TF	0
60333007657	No TF	No TF	No TF	No TF	57	1	7	333007657	2019-11-22	3	3	No TF	No TF	0
60333007664	No TF	No TF	No TF	No TF	57	2	6	333007664	2019-11-22	3	2	No TF	No TF	0
60333007671	No TF	No TF	No TF	No TF	57	1	6	333007671	2019-11-22	3	2	No TF	No TF	0
60333007688	No TF	No TF	No TF	No TF	57	1	6	333007688	2019-11-22	3	2	No TF	No TF	0
60333007695	No TF	No TF	No TF	No TF	57	1	5	333007695	2019-11-22	3	2	No TF	No TF	0
60333007718	No TF	No TF	No TF	No TF	57	1	9	333007718	2019-11-22	3	3	No TF	No TF	0
60333007725	No TF	No TF	No TF	No TF	57	1	6	333007725	2019-11-22	3	2	No TF	No TF	0
60333007732	No TF	No TF	No TF	No TF	57	1	5	333007732	2019-11-22	3	2	No TF	No TF	0
60333007749	No TF	TF	No TF	TF	57	1	1	333007749	2019-11-22	3	1	No TF	TF	0
60333007756	No TF	No TF	No TF	No TF	57	1	7	333007756	2019-11-22	3	3	No TF	No TF	0
60333007770	TF	TF	TF	TF	57	2	6	333007770	2019-11-22	3	2	TF	TF	0
60333007787	TF	TF	TF	TF	57	2	4	333007787	2019-11-22	3	2	TF	TF	0
60333007794	No TF	No TF	No TF	No TF	57	1	2	333007794	2019-11-22	3	1	No TF	No TF	0
60333007800	No TF	No TF	No TF	No TF	57	1	6	333007800	2019-11-22	3	2	No TF	No TF	0
60333007817	No TF	No TF	No TF	No TF	57	2	4	333007817	2019-11-22	3	2	No TF	No TF	0
60333007831	No TF	No TF	No TF	No TF	57	1	5	333007831	2019-11-22	3	2	No TF	No TF	0
60333007848	No TF	No TF	No TF	No TF	57	2	4	333007848	2019-11-22	3	2	No TF	No TF	0
60333007855	No TF	No TF	No TF	No TF	57	1	9	333007855	2019-11-22	3	3	No TF	No TF	0
60333007862	No TF	No TF	No TF	No TF	57	1	3	333007862	2019-11-22	3	1	No TF	No TF	0
60333007879	No TF	No TF	No TF	No TF	57	1	9	333007879	2019-11-22	3	3	No TF	No TF	0
60333007886	No TF	No TF	No TF	No TF	57	1	4	333007886	2019-11-22	3	2	No TF	No TF	0
60333007893	No TF	No TF	No TF	No TF	57	2	2	333007893	2019-11-22	3	1	No TF	No TF	0
60333007916	No TF	No TF	No TF	No TF	57	1	1	333007916	2019-11-22	3	1	No TF	No TF	0
60333007923	No TF	No TF	No TF	No TF	57	2	6	333007923	2019-11-22	3	2	No TF	No TF	0
60333007930	No TF	No TF	No TF	No TF	57	1	7	333007930	2019-11-22	3	3	No TF	No TF	0
60333007947	No TF	No TF	No TF	No TF	57	2	5	333007947	2019-11-22	3	2	No TF	No TF	0
60333007954	No TF	No TF	No TF	No TF	57	1	1	333007954	2019-11-22	3	1	No TF	No TF	0
60333007961	No TF	No TF	No TF	No TF	57	2	5	333007961	2019-11-22	3	2	No TF	No TF	0
60333007978	No TF	No TF	No TF	No TF	57	1	8	333007978	2019-11-22	3	3	No TF	No TF	0
60333007985	No TF	No TF	No TF	No TF	57	2	8	333007985	2019-11-22	3	3	No TF	No TF	0
60333007992	No TF	No TF	No TF	No TF	57	2	5	333007992	2019-11-22	3	2	No TF	No TF	0
60333008005	No TF	No TF	No TF	No TF	57	1	1	333008005	2019-11-22	3	1	No TF	No TF	0
60333009712	No TF	No TF	No TF	No TF	41	1	6	333009712	2019-11-17	1	2	No TF	No TF	0
60333009736	No TF	No TF	No TF	No TF	41	2	7	333009736	2019-11-17	1	3	No TF	No TF	0
60333009750	No TF	No TF	No TF	No TF	41	1	2	333009750	2019-11-17	1	1	No TF	No TF	0
60333009781	No TF	No TF	No TF	No TF	41	2	8	333009781	2019-11-17	1	3	No TF	No TF	0
60333009798	No TF	TF	No TF	TF	41	1	3	333009798	2019-11-17	1	1	No TF	TF	0
60333009811	No TF	No TF	No TF	No TF	41	1	7	333009811	2019-11-17	1	3	No TF	No TF	0
60333009828	No TF	No TF	No TF	No TF	43	2	6	333009828	2019-11-18	1	2	No TF	No TF	0
60333009835	No TF	TF	TF	TF	43	1	4	333009835	2019-11-18	1	2	TF	TF	0
60333009842	No TF	No TF	TF	No TF	43	2	5	333009842	2019-11-18	1	2	TF	No TF	0
60333009859	No TF	No TF	No TF	No TF	43	1	3	333009859	2019-11-18	1	1	No TF	No TF	0
60333009866	No TF	No TF	No TF	No TF	43	1	4	333009866	2019-11-18	1	2	No TF	No TF	0
60333009873	No TF	No TF	No TF	No TF	43	2	6	333009873	2019-11-18	1	2	No TF	No TF	0
60333009880	No TF	No TF	No TF	No TF	43	2	1	333009880	2019-11-18	1	1	No TF	No TF	0
60333009897	No TF	No TF	No TF	No TF	43	1	9	333009897	2019-11-18	1	3	No TF	No TF	0
60333009903	No TF	No TF	No TF	No TF	43	1	7	333009903	2019-11-18	1	3	No TF	No TF	0
60333009927	No TF	TF	No TF	TF	43	1	6	333009927	2019-11-18	1	2	No TF	TF	0
60333009934	No TF	No TF	No TF	No TF	43	2	1	333009934	2019-11-18	1	1	No TF	No TF	0
60333009941	TF	TF	No TF	TF	43	2	5	333009941	2019-11-18	1	2	TF	TF	0
60333009972	No TF	No TF	No TF	No TF	43	2	7	333009972	2019-11-18	1	3	No TF	No TF	0
60333009989	No TF	No TF	No TF	No TF	43	2	6	333009989	2019-11-18	1	2	No TF	No TF	0
60333009996	No TF	No TF	No TF	No TF	43	2	6	333009996	2019-11-18	1	2	No TF	No TF	0
60333010015	No TF	No TF	No TF	No TF	43	1	7	333010015	2019-11-18	1	3	No TF	No TF	0
60333010022	No TF	TF	TF	TF	43	1	5	333010022	2019-11-18	1	2	TF	TF	0
60333010046	No TF	No TF	No TF	No TF	43	1	8	333010046	2019-11-18	1	3	No TF	No TF	0
60333010053	No TF	No TF	No TF	No TF	43	1	5	333010053	2019-11-18	1	2	No TF	No TF	0
60333010077	No TF	No TF	No TF	No TF	43	1	7	333010077	2019-11-18	1	3	No TF	No TF	0
60333010091	No TF	TF	TF	TF	43	2	6	333010091	2019-11-18	1	2	TF	TF	0
60333010107	No TF	TF	No TF	TF	43	1	3	333010107	2019-11-18	1	1	No TF	TF	0
60333010114	TF	TF	No TF	TF	43	1	3	333010114	2019-11-18	1	1	TF	TF	0
60333010121	No TF	No TF	No TF	No TF	43	1	5	333010121	2019-11-18	1	2	No TF	No TF	0
60333010145	No TF	No TF	No TF	No TF	43	2	2	333010145	2019-11-18	1	1	No TF	No TF	0
60333010152	No TF	No TF	No TF	No TF	43	2	6	333010152	2019-11-18	1	2	No TF	No TF	0
60333010169	No TF	No TF	No TF	No TF	43	1	1	333010169	2019-11-18	1	1	No TF	No TF	0
60333010176	No TF	No TF	No TF	No TF	43	1	9	333010176	2019-11-18	1	3	No TF	No TF	0
60333010183	No TF	No TF	No TF	No TF	43	1	5	333010183	2019-11-18	1	2	No TF	No TF	0
60333010206	No TF	No TF	No TF	No TF	43	1	7	333010206	2019-11-18	1	3	No TF	No TF	0
60333010220	No TF	No TF	No TF	No TF	43	1	7	333010220	2019-11-18	1	3	No TF	No TF	0
60333010251	No TF	No TF	No TF	No TF	43	2	5	333010251	2019-11-18	1	2	No TF	No TF	0
60333010268	No TF	No TF	No TF	No TF	43	2	3	333010268	2019-11-18	1	1	No TF	No TF	0
60333010275	No TF	No TF	No TF	No TF	43	1	3	333010275	2019-11-18	1	1	No TF	No TF	0
60333010299	No TF	No TF	No TF	No TF	34	2	9	333010299	2019-11-19	1	3	No TF	No TF	0
60333010305	No TF	No TF	No TF	No TF	34	2	7	333010305	2019-11-19	1	3	No TF	No TF	0
60333010329	No TF	No TF	No TF	No TF	34	1	5	333010329	2019-11-19	1	2	No TF	No TF	0
60333010336	No TF	No TF	No TF	No TF	34	1	8	333010336	2019-11-19	1	3	No TF	No TF	0
60333010343	No TF	No TF	No TF	No TF	34	1	5	333010343	2019-11-19	1	2	No TF	No TF	0
60333010350	No TF	No TF	No TF	No TF	34	2	2	333010350	2019-11-19	1	1	No TF	No TF	0
60333010367	No TF	No TF	No TF	No TF	34	2	5	333010367	2019-11-19	1	2	No TF	No TF	0
60333010374	No TF	No TF	No TF	No TF	34	2	2	333010374	2019-11-19	1	1	No TF	No TF	0
60333010398	No TF	No TF	No TF	No TF	34	2	2	333010398	2019-11-19	1	1	No TF	No TF	0
60333010404	No TF	No TF	No TF	No TF	34	1	8	333010404	2019-11-19	1	3	No TF	No TF	0
60333010435	No TF	No TF	No TF	No TF	34	2	4	333010435	2019-11-19	1	2	No TF	No TF	0
60333010466	No TF	No TF	No TF	No TF	34	1	2	333010466	2019-11-19	1	1	No TF	No TF	0
60333010473	No TF	No TF	No TF	No TF	34	2	8	333010473	2019-11-19	1	3	No TF	No TF	0
60333010497	No TF	No TF	No TF	No TF	34	1	8	333010497	2019-11-19	1	3	No TF	No TF	0
60333010503	No TF	No TF	No TF	No TF	34	2	4	333010503	2019-11-19	1	2	No TF	No TF	0
60333010510	No TF	No TF	No TF	No TF	34	1	2	333010510	2019-11-19	1	1	No TF	No TF	0
60333010534	No TF	No TF	No TF	No TF	34	1	8	333010534	2019-11-19	1	3	No TF	No TF	0
60333010541	No TF	No TF	No TF	No TF	34	2	9	333010541	2019-11-19	1	3	No TF	No TF	0
60333010558	No TF	No TF	No TF	No TF	34	1	4	333010558	2019-11-19	1	2	No TF	No TF	0
60333010572	No TF	No TF	No TF	No TF	34	1	9	333010572	2019-11-19	1	3	No TF	No TF	0
60333010602	No TF	No TF	No TF	No TF	34	1	6	333010602	2019-11-19	1	2	No TF	No TF	0
60333010619	No TF	No TF	No TF	No TF	34	1	9	333010619	2019-11-19	1	3	No TF	No TF	0
60333010626	No TF	No TF	No TF	No TF	34	2	7	333010626	2019-11-19	1	3	No TF	No TF	0
60333010657	No TF	No TF	No TF	No TF	34	1	9	333010657	2019-11-19	1	3	No TF	No TF	0
60333010664	No TF	No TF	No TF	No TF	34	2	8	333010664	2019-11-19	1	3	No TF	No TF	0
60333010671	No TF	No TF	No TF	No TF	34	1	5	333010671	2019-11-19	1	2	No TF	No TF	0
60333010688	No TF	No TF	No TF	No TF	34	2	8	333010688	2019-11-19	1	3	No TF	No TF	0
60333010695	No TF	No TF	No TF	No TF	34	1	3	333010695	2019-11-19	1	1	No TF	No TF	0
60333010701	No TF	No TF	No TF	No TF	34	2	8	333010701	2019-11-19	1	3	No TF	No TF	0
60333010718	No TF	No TF	No TF	No TF	34	2	3	333010718	2019-11-19	1	1	No TF	No TF	0
60333010725	No TF	No TF	No TF	No TF	34	1	8	333010725	2019-11-19	1	3	No TF	No TF	0
60333010732	No TF	No TF	No TF	No TF	34	2	7	333010732	2019-11-19	1	3	No TF	No TF	0
60333010749	No TF	No TF	No TF	No TF	34	1	6	333010749	2019-11-19	1	2	No TF	No TF	0
60333010756	No TF	No TF	No TF	No TF	34	1	7	333010756	2019-11-19	1	3	No TF	No TF	0
60333010763	No TF	No TF	No TF	No TF	34	1	5	333010763	2019-11-19	1	2	No TF	No TF	0
60333010794	No TF	No TF	No TF	No TF	34	2	7	333010794	2019-11-19	1	3	No TF	No TF	0
60333010800	No TF	No TF	No TF	No TF	56	1	7	333010800	2019-11-21	1	3	No TF	No TF	0
60333010817	No TF	No TF	No TF	No TF	56	2	9	333010817	2019-11-21	1	3	No TF	No TF	0
60333010824	No TF	No TF	No TF	No TF	56	2	4	333010824	2019-11-21	1	2	No TF	No TF	0
60333010831	No TF	No TF	No TF	No TF	56	2	2	333010831	2019-11-21	1	1	No TF	No TF	0
60333010848	No TF	No TF	No TF	No TF	56	2	8	333010848	2019-11-21	1	3	No TF	No TF	0
60333010855	No TF	No TF	No TF	No TF	56	1	4	333010855	2019-11-21	1	2	No TF	No TF	0
60333010862	No TF	No TF	No TF	No TF	56	2	8	333010862	2019-11-21	1	3	No TF	No TF	0
60333010886	No TF	No TF	No TF	No TF	56	2	9	333010886	2019-11-21	1	3	No TF	No TF	0
60333010893	No TF	No TF	No TF	No TF	56	1	7	333010893	2019-11-21	1	3	No TF	No TF	0
60333010916	No TF	No TF	No TF	No TF	56	2	3	333010916	2019-11-21	1	1	No TF	No TF	0
60333010923	No TF	No TF	No TF	No TF	56	1	8	333010923	2019-11-21	1	3	No TF	No TF	0
60333010947	No TF	No TF	No TF	No TF	56	2	9	333010947	2019-11-21	1	3	No TF	No TF	0
60333010961	No TF	No TF	No TF	No TF	56	2	8	333010961	2019-11-21	1	3	No TF	No TF	0
60333010978	No TF	No TF	No TF	No TF	56	1	3	333010978	2019-11-21	1	1	No TF	No TF	0
60333010985	No TF	No TF	No TF	No TF	56	1	2	333010985	2019-11-21	1	1	No TF	No TF	0
60333010992	No TF	No TF	No TF	No TF	56	2	6	333010992	2019-11-21	1	2	No TF	No TF	0
60333011005	No TF	No TF	No TF	No TF	56	1	3	333011005	2019-11-21	1	1	No TF	No TF	0
60333011012	No TF	No TF	No TF	No TF	56	2	9	333011012	2019-11-21	1	3	No TF	No TF	0
60333011029	No TF	No TF	No TF	No TF	56	1	5	333011029	2019-11-21	1	2	No TF	No TF	0
60333011036	No TF	No TF	No TF	No TF	56	1	7	333011036	2019-11-21	1	3	No TF	No TF	0
60333011043	No TF	No TF	No TF	No TF	56	1	2	333011043	2019-11-21	1	1	No TF	No TF	0
60333011050	No TF	No TF	No TF	No TF	56	2	9	333011050	2019-11-21	1	3	No TF	No TF	0
60333011067	No TF	No TF	No TF	No TF	56	2	3	333011067	2019-11-21	1	1	No TF	No TF	0
60333011074	No TF	No TF	No TF	No TF	56	1	4	333011074	2019-11-21	1	2	No TF	No TF	0
60333011075	No TF	No TF	No TF	No TF	56	1	4	333011074	2019-11-21	1	2	No TF	No TF	0
60333011098	No TF	No TF	No TF	No TF	56	2	9	333011098	2019-11-21	1	3	No TF	No TF	0
60333011104	No TF	No TF	No TF	No TF	56	2	8	333011104	2019-11-21	1	3	No TF	No TF	0
60333011111	No TF	No TF	No TF	No TF	56	2	3	333011111	2019-11-21	1	1	No TF	No TF	0
60333011128	No TF	No TF	No TF	No TF	56	2	7	333011128	2019-11-21	1	3	No TF	No TF	0
60333011135	No TF	No TF	No TF	No TF	56	2	2	333011135	2019-11-21	1	1	No TF	No TF	0
60333011142	No TF	No TF	No TF	No TF	56	2	7	333011142	2019-11-21	1	3	No TF	No TF	0
60333011159	No TF	No TF	No TF	No TF	56	1	4	333011159	2019-11-21	1	2	No TF	No TF	0
60333011166	No TF	No TF	No TF	No TF	56	2	5	333011166	2019-11-21	1	2	No TF	No TF	0
60333011173	No TF	No TF	No TF	No TF	56	2	6	333011173	2019-11-21	1	2	No TF	No TF	0
60333011180	No TF	No TF	No TF	No TF	56	1	3	333011180	2019-11-21	1	1	No TF	No TF	0
60333011203	No TF	No TF	No TF	No TF	56	1	7	333011203	2019-11-21	1	3	No TF	No TF	0
60333011227	No TF	No TF	No TF	No TF	56	1	6	333011227	2019-11-21	1	2	No TF	No TF	0
60333011234	No TF	No TF	No TF	No TF	31	1	8	333011234	2019-11-22	1	3	No TF	No TF	0
60333011241	No TF	No TF	No TF	No TF	31	1	6	333011241	2019-11-22	1	2	No TF	No TF	0
60333011258	No TF	No TF	No TF	No TF	31	1	2	333011258	2019-11-22	1	1	No TF	No TF	0
60333011265	No TF	No TF	No TF	No TF	31	2	2	333011265	2019-11-22	1	1	No TF	No TF	0
60333011272	No TF	No TF	No TF	No TF	31	2	5	333011272	2019-11-22	1	2	No TF	No TF	0
60333011302	No TF	No TF	No TF	No TF	31	2	3	333011302	2019-11-22	1	1	No TF	No TF	0
60333011319	No TF	No TF	No TF	No TF	31	1	2	333011319	2019-11-22	1	1	No TF	No TF	0
60333011333	No TF	No TF	No TF	No TF	31	1	3	333011333	2019-11-22	1	1	No TF	No TF	0
60333011340	No TF	No TF	No TF	No TF	31	2	2	333011340	2019-11-22	1	1	No TF	No TF	0
60333011357	No TF	No TF	No TF	No TF	31	2	2	333011357	2019-11-22	1	1	No TF	No TF	0
60333011371	No TF	No TF	No TF	No TF	31	2	9	333011371	2019-11-22	1	3	No TF	No TF	0
60333011388	No TF	No TF	No TF	No TF	31	2	3	333011388	2019-11-22	1	1	No TF	No TF	0
60333011395	No TF	No TF	No TF	No TF	31	1	6	333011395	2019-11-22	1	2	No TF	No TF	0
60333011401	No TF	No TF	No TF	No TF	31	2	4	333011401	2019-11-22	1	2	No TF	No TF	0
60333011418	No TF	No TF	No TF	No TF	31	1	2	333011418	2019-11-22	1	1	No TF	No TF	0
60333011432	No TF	No TF	No TF	No TF	31	1	6	333011432	2019-11-22	1	2	No TF	No TF	0
60333011449	No TF	No TF	No TF	No TF	31	2	6	333011449	2019-11-22	1	2	No TF	No TF	0
60333011456	No TF	No TF	No TF	No TF	31	2	8	333011456	2019-11-22	1	3	No TF	No TF	0
60333011463	No TF	No TF	No TF	No TF	31	1	4	333011463	2019-11-22	1	2	No TF	No TF	0
60333011470	No TF	No TF	No TF	No TF	31	1	5	333011470	2019-11-22	1	2	No TF	No TF	0
60333011494	No TF	No TF	No TF	No TF	31	1	5	333011494	2019-11-22	1	2	No TF	No TF	0
60333011500	No TF	No TF	No TF	No TF	31	2	3	333011500	2019-11-22	1	1	No TF	No TF	0
60333011524	No TF	No TF	No TF	No TF	31	1	7	333011524	2019-11-22	1	3	No TF	No TF	0
60333011531	No TF	No TF	No TF	No TF	31	2	6	333011531	2019-11-22	1	2	No TF	No TF	0
60333011548	No TF	No TF	No TF	No TF	31	2	4	333011548	2019-11-22	1	2	No TF	No TF	0
60333011555	No TF	No TF	No TF	No TF	31	2	6	333011555	2019-11-22	1	2	No TF	No TF	0
60333011586	No TF	No TF	No TF	No TF	31	2	4	333011586	2019-11-22	1	2	No TF	No TF	0
60333011609	No TF	No TF	No TF	No TF	31	2	3	333011609	2019-11-22	1	1	No TF	No TF	0
60333011616	No TF	No TF	No TF	No TF	31	1	6	333011616	2019-11-22	1	2	No TF	No TF	0
60333011630	No TF	No TF	No TF	No TF	31	1	7	333011630	2019-11-22	1	3	No TF	No TF	0
60333011647	No TF	No TF	No TF	No TF	31	2	4	333011647	2019-11-22	1	2	No TF	No TF	0
60333011654	No TF	No TF	No TF	No TF	31	1	1	333011654	2019-11-22	1	1	No TF	No TF	0
60333011661	No TF	No TF	No TF	No TF	31	1	6	333011661	2019-11-22	1	2	No TF	No TF	0
60333011678	No TF	No TF	No TF	No TF	31	2	4	333011678	2019-11-22	1	2	No TF	No TF	0
60333011685	No TF	No TF	No TF	No TF	31	1	8	333011685	2019-11-22	1	3	No TF	No TF	0
60333011692	No TF	No TF	No TF	No TF	31	1	6	333011692	2019-11-22	1	2	No TF	No TF	0
60333011708	No TF	No TF	No TF	No TF	31	1	3	333011708	2019-11-22	1	1	No TF	No TF	0
60333012217	No TF	No TF	No TF	No TF	47	2	6	333012217	2019-11-17	2	2	No TF	No TF	0
60333012224	No TF	No TF	TF	No TF	47	1	3	333012224	2019-11-17	2	1	TF	No TF	0
60333012231	No TF	No TF	No TF	No TF	47	1	3	333012231	2019-11-17	2	1	No TF	No TF	0
60333012248	No TF	No TF	No TF	No TF	47	2	8	333012248	2019-11-17	2	3	No TF	No TF	0
60333012255	No TF	No TF	No TF	No TF	47	2	6	333012255	2019-11-17	2	2	No TF	No TF	0
60333012262	No TF	No TF	No TF	No TF	47	1	8	333012262	2019-11-17	2	3	No TF	No TF	0
60333012279	No TF	No TF	No TF	No TF	47	1	2	333012279	2019-11-17	2	1	No TF	No TF	0
60333012286	No TF	No TF	No TF	No TF	47	1	5	333012286	2019-11-17	2	2	No TF	No TF	0
60333012293	No TF	No TF	No TF	No TF	47	2	9	333012293	2019-11-17	2	3	No TF	No TF	0
60333012309	No TF	No TF	No TF	No TF	47	2	9	333012309	2019-11-17	2	3	No TF	No TF	0
60333012316	TF	TF	TF	TF	47	1	3	333012316	2019-11-17	2	1	TF	TF	0
60333012323	No TF	No TF	No TF	No TF	47	1	9	333012323	2019-11-17	2	3	No TF	No TF	0
60333012330	No TF	No TF	No TF	No TF	47	2	4	333012330	2019-11-17	2	2	No TF	No TF	0
60333012347	No TF	No TF	No TF	No TF	47	2	9	333012347	2019-11-17	2	3	No TF	No TF	0
60333012354	No TF	No TF	No TF	No TF	47	2	6	333012354	2019-11-17	2	2	No TF	No TF	0
60333012361	No TF	No TF	No TF	No TF	47	2	6	333012361	2019-11-17	2	2	No TF	No TF	0
60333012378	No TF	No TF	No TF	No TF	47	2	4	333012378	2019-11-17	2	2	No TF	No TF	0
60333012385	No TF	No TF	No TF	No TF	47	1	4	333012385	2019-11-17	2	2	No TF	No TF	0
60333012392	No TF	No TF	No TF	No TF	47	2	6	333012392	2019-11-17	2	2	No TF	No TF	0
60333012408	No TF	No TF	No TF	No TF	47	2	9	333012408	2019-11-17	2	3	No TF	No TF	0
60333012415	No TF	No TF	No TF	No TF	47	2	9	333012415	2019-11-17	2	3	No TF	No TF	0
60333012422	No TF	No TF	No TF	No TF	47	2	1	333012422	2019-11-17	2	1	No TF	No TF	0
60333012439	No TF	No TF	No TF	No TF	47	1	6	333012439	2019-11-17	2	2	No TF	No TF	0
60333012446	No TF	No TF	No TF	No TF	47	1	5	333012446	2019-11-17	2	2	No TF	No TF	0
60333012453	No TF	No TF	No TF	No TF	47	1	5	333012453	2019-11-17	2	2	No TF	No TF	0
60333012460	No TF	No TF	No TF	No TF	47	2	2	333012460	2019-11-17	2	1	No TF	No TF	0
60333012477	No TF	No TF	No TF	No TF	42	2	7	333012477	2019-11-18	2	3	No TF	No TF	0
60333012484	No TF	No TF	No TF	No TF	42	1	4	333012484	2019-11-18	2	2	No TF	No TF	0
60333012491	No TF	No TF	No TF	No TF	42	1	4	333012491	2019-11-18	2	2	No TF	No TF	0
60333012507	No TF	No TF	No TF	No TF	42	2	4	333012507	2019-11-18	2	2	No TF	No TF	0
60333012514	No TF	No TF	No TF	No TF	42	1	3	333012514	2019-11-18	2	1	No TF	No TF	0
60333012521	No TF	No TF	No TF	No TF	42	1	9	333012521	2019-11-18	2	3	No TF	No TF	0
60333012538	No TF	No TF	No TF	No TF	42	2	5	333012538	2019-11-18	2	2	No TF	No TF	0
60333012545	No TF	No TF	No TF	No TF	42	2	2	333012545	2019-11-18	2	1	No TF	No TF	0
60333012552	No TF	No TF	No TF	No TF	42	2	8	333012552	2019-11-18	2	3	No TF	No TF	0
60333012569	No TF	TF	No TF	No TF	42	2	5	333012569	2019-11-18	2	2	No TF	TF	0
60333012576	No TF	No TF	No TF	No TF	42	2	5	333012576	2019-11-18	2	2	No TF	No TF	0
60333012590	No TF	No TF	No TF	No TF	42	1	7	333012590	2019-11-18	2	3	No TF	No TF	0
60333012606	No TF	No TF	No TF	No TF	42	1	1	333012606	2019-11-18	2	1	No TF	No TF	0
60333012613	No TF	No TF	No TF	No TF	42	2	7	333012613	2019-11-18	2	3	No TF	No TF	0
60333012620	No TF	No TF	No TF	No TF	42	2	2	333012620	2019-11-18	2	1	No TF	No TF	0
60333012637	No TF	No TF	No TF	No TF	42	2	6	333012637	2019-11-18	2	2	No TF	No TF	0
60333012644	No TF	No TF	No TF	No TF	42	1	8	333012644	2019-11-18	2	3	No TF	No TF	0
60333012651	No TF	No TF	No TF	No TF	42	1	9	333012651	2019-11-18	2	3	No TF	No TF	0
60333012675	No TF	No TF	No TF	No TF	42	2	5	333012675	2019-11-18	2	2	No TF	No TF	0
60333012682	No TF	No TF	No TF	No TF	42	1	4	333012682	2019-11-18	2	2	No TF	No TF	0
60333012699	No TF	No TF	No TF	No TF	42	2	2	333012699	2019-11-18	2	1	No TF	No TF	0
60333012712	No TF	No TF	No TF	No TF	42	2	4	333012712	2019-11-18	2	2	No TF	No TF	0
60333012729	No TF	No TF	No TF	No TF	42	1	9	333012729	2019-11-18	2	3	No TF	No TF	0
60333012736	No TF	No TF	No TF	No TF	42	1	9	333012736	2019-11-18	2	3	No TF	No TF	0
60333012743	No TF	No TF	No TF	No TF	42	1	6	333012743	2019-11-18	2	2	No TF	No TF	0
60333012750	No TF	No TF	No TF	No TF	42	1	5	333012750	2019-11-18	2	2	No TF	No TF	0
60333012767	No TF	No TF	No TF	No TF	42	2	5	333012767	2019-11-18	2	2	No TF	No TF	0
60333012774	No TF	No TF	No TF	No TF	42	1	2	333012774	2019-11-18	2	1	No TF	No TF	0
60333012781	No TF	No TF	No TF	No TF	42	1	6	333012781	2019-11-18	2	2	No TF	No TF	0
60333012798	No TF	No TF	No TF	No TF	42	2	5	333012798	2019-11-18	2	2	No TF	No TF	0
60333012804	No TF	No TF	No TF	No TF	42	1	4	333012804	2019-11-18	2	2	No TF	No TF	0
60333012811	No TF	No TF	No TF	No TF	42	2	9	333012811	2019-11-18	2	3	No TF	No TF	0
60333012828	No TF	No TF	No TF	No TF	42	1	7	333012828	2019-11-18	2	3	No TF	No TF	0
60333012835	No TF	No TF	No TF	No TF	42	2	1	333012835	2019-11-18	2	1	No TF	No TF	0
60333012842	No TF	No TF	No TF	No TF	42	2	7	333012842	2019-11-18	2	3	No TF	No TF	0
60333012859	No TF	No TF	No TF	No TF	42	1	5	333012859	2019-11-18	2	2	No TF	No TF	0
60333012866	No TF	No TF	No TF	No TF	42	2	4	333012866	2019-11-18	2	2	No TF	No TF	0
60333012873	No TF	No TF	No TF	No TF	42	1	7	333012873	2019-11-18	2	3	No TF	No TF	0
60333012880	No TF	No TF	No TF	No TF	42	1	4	333012880	2019-11-18	2	2	No TF	No TF	0
60333012897	No TF	No TF	No TF	No TF	42	1	8	333012897	2019-11-18	2	3	No TF	No TF	0
60333012903	No TF	No TF	No TF	No TF	42	1	5	333012903	2019-11-18	2	2	No TF	No TF	0
60333012910	No TF	No TF	No TF	No TF	42	1	5	333012910	2019-11-18	2	2	No TF	No TF	0
60333012927	No TF	No TF	No TF	No TF	42	2	2	333012927	2019-11-18	2	1	No TF	No TF	0
60333012934	No TF	No TF	No TF	No TF	42	1	6	333012934	2019-11-18	2	2	No TF	No TF	0
60333012941	No TF	No TF	No TF	No TF	42	2	7	333012941	2019-11-18	2	3	No TF	No TF	0
60333012965	No TF	No TF	No TF	No TF	42	1	9	333012965	2019-11-18	2	3	No TF	No TF	0
60333012989	No TF	No TF	No TF	No TF	42	1	9	333012989	2019-11-18	2	3	No TF	No TF	0
60333012996	No TF	No TF	No TF	No TF	42	2	9	333012996	2019-11-18	2	3	No TF	No TF	0
60333013009	No TF	No TF	No TF	No TF	42	1	6	333013009	2019-11-18	2	2	No TF	No TF	0
60333013016	No TF	No TF	No TF	No TF	42	1	4	333013016	2019-11-18	2	2	No TF	No TF	0
60333013023	No TF	No TF	No TF	No TF	42	2	3	333013023	2019-11-18	2	1	No TF	No TF	0
60333013030	No TF	No TF	No TF	No TF	49	2	3	333013030	2019-11-19	2	1	No TF	No TF	0
60333013054	No TF	No TF	No TF	No TF	49	1	5	333013054	2019-11-19	2	2	No TF	No TF	0
60333013061	No TF	No TF	No TF	No TF	49	1	1	333013061	2019-11-19	2	1	No TF	No TF	0
60333013078	No TF	No TF	No TF	No TF	49	1	2	333013078	2019-11-19	2	1	No TF	No TF	0
60333013085	No TF	No TF	No TF	No TF	49	1	2	333013085	2019-11-19	2	1	No TF	No TF	0
60333013092	No TF	No TF	No TF	No TF	49	2	4	333013092	2019-11-19	2	2	No TF	No TF	0
60333013108	No TF	No TF	No TF	No TF	49	1	9	333013108	2019-11-19	2	3	No TF	No TF	0
60333013115	No TF	No TF	No TF	No TF	49	2	7	333013115	2019-11-19	2	3	No TF	No TF	0
60333013122	No TF	No TF	No TF	No TF	49	2	6	333013122	2019-11-19	2	2	No TF	No TF	0
60333013139	No TF	No TF	No TF	No TF	49	2	3	333013139	2019-11-19	2	1	No TF	No TF	0
60333013146	No TF	No TF	No TF	No TF	49	2	3	333013146	2019-11-19	2	1	No TF	No TF	0
60333013153	No TF	No TF	No TF	No TF	49	2	9	333013153	2019-11-19	2	3	No TF	No TF	0
60333013160	No TF	No TF	No TF	No TF	49	1	9	333013160	2019-11-19	2	3	No TF	No TF	0
60333013177	No TF	No TF	No TF	No TF	49	1	7	333013177	2019-11-19	2	3	No TF	No TF	0
60333013184	No TF	No TF	No TF	No TF	49	1	8	333013184	2019-11-19	2	3	No TF	No TF	0
60333013191	No TF	No TF	No TF	No TF	49	2	7	333013191	2019-11-19	2	3	No TF	No TF	0
60333013214	No TF	No TF	No TF	No TF	49	2	7	333013214	2019-11-19	2	3	No TF	No TF	0
60333013221	No TF	No TF	No TF	No TF	49	1	5	333013221	2019-11-19	2	2	No TF	No TF	0
60333013238	No TF	No TF	No TF	No TF	49	2	1	333013238	2019-11-19	2	1	No TF	No TF	0
60333013245	No TF	No TF	No TF	No TF	49	1	7	333013245	2019-11-19	2	3	No TF	No TF	0
60333013246	No TF	No TF	No TF	No TF	49	2	2	333013245	2019-11-19	2	1	No TF	No TF	0
60333013269	No TF	No TF	No TF	No TF	49	1	9	333013269	2019-11-19	2	3	No TF	No TF	0
60333013276	No TF	No TF	No TF	No TF	49	2	8	333013276	2019-11-19	2	3	No TF	No TF	0
60333013283	No TF	No TF	No TF	No TF	49	2	9	333013283	2019-11-19	2	3	No TF	No TF	0
60333013290	No TF	No TF	No TF	No TF	49	1	8	333013290	2019-11-19	2	3	No TF	No TF	0
60333013306	No TF	No TF	No TF	No TF	49	2	2	333013306	2019-11-19	2	1	No TF	No TF	0
60333013313	No TF	No TF	No TF	No TF	49	2	3	333013313	2019-11-19	2	1	No TF	No TF	0
60333013320	No TF	No TF	No TF	No TF	49	2	6	333013320	2019-11-19	2	2	No TF	No TF	0
60333013337	No TF	No TF	No TF	No TF	49	2	8	333013337	2019-11-19	2	3	No TF	No TF	0
60333013344	No TF	No TF	No TF	No TF	49	1	3	333013344	2019-11-19	2	1	No TF	No TF	0
60333013351	No TF	No TF	No TF	No TF	49	1	6	333013351	2019-11-19	2	2	No TF	No TF	0
60333013368	No TF	No TF	No TF	No TF	49	2	9	333013368	2019-11-19	2	3	No TF	No TF	0
60333013375	No TF	No TF	No TF	No TF	49	2	3	333013375	2019-11-19	2	1	No TF	No TF	0
60333013382	No TF	No TF	No TF	No TF	49	2	3	333013382	2019-11-19	2	1	No TF	No TF	0
60333013399	No TF	No TF	No TF	No TF	49	1	5	333013399	2019-11-19	2	2	No TF	No TF	0
60333013405	No TF	No TF	No TF	No TF	49	2	2	333013405	2019-11-19	2	1	No TF	No TF	0
60333013429	No TF	No TF	No TF	No TF	49	1	7	333013429	2019-11-19	2	3	No TF	No TF	0
60333013436	No TF	No TF	No TF	No TF	49	2	7	333013436	2019-11-19	2	3	No TF	No TF	0
60333013443	No TF	No TF	No TF	No TF	49	2	4	333013443	2019-11-19	2	2	No TF	No TF	0
60333013450	No TF	No TF	No TF	No TF	49	2	6	333013450	2019-11-19	2	2	No TF	No TF	0
60333013467	No TF	No TF	No TF	No TF	49	2	6	333013467	2019-11-19	2	2	No TF	No TF	0
60333013474	No TF	No TF	No TF	No TF	49	2	5	333013474	2019-11-19	2	2	No TF	No TF	0
60333013498	No TF	No TF	No TF	No TF	49	1	7	333013498	2019-11-19	2	3	No TF	No TF	0
60333013504	No TF	No TF	No TF	No TF	46	1	9	333013504	2019-11-21	2	3	No TF	No TF	0
60333013511	No TF	No TF	No TF	No TF	46	1	2	333013511	2019-11-21	2	1	No TF	No TF	0
60333013528	No TF	No TF	No TF	No TF	46	2	5	333013528	2019-11-21	2	2	No TF	No TF	0
60333013535	No TF	No TF	No TF	No TF	46	2	7	333013535	2019-11-21	2	3	No TF	No TF	0
60333013542	No TF	No TF	No TF	No TF	46	2	4	333013542	2019-11-21	2	2	No TF	No TF	0
60333013559	No TF	No TF	No TF	No TF	46	1	6	333013559	2019-11-21	2	2	No TF	No TF	0
60333013566	No TF	No TF	No TF	No TF	46	2	3	333013566	2019-11-21	2	1	No TF	No TF	0
60333013573	Ungradeable	No TF	TF	No TF	46	1	2	333013573	2019-11-21	2	1	TF	No TF	0
60333013580	No TF	No TF	No TF	No TF	46	2	1	333013580	2019-11-21	2	1	No TF	No TF	0
60333013597	No TF	No TF	No TF	No TF	46	2	6	333013597	2019-11-21	2	2	No TF	No TF	0
60333013603	No TF	No TF	No TF	No TF	46	1	2	333013603	2019-11-21	2	1	No TF	No TF	0
60333013610	TF	No TF	No TF	No TF	46	2	3	333013610	2019-11-21	2	1	TF	No TF	0
60333013627	No TF	No TF	No TF	No TF	46	2	5	333013627	2019-11-21	2	2	No TF	No TF	0
60333013634	No TF	No TF	TF	No TF	46	1	1	333013634	2019-11-21	2	1	TF	No TF	0
60333013641	No TF	No TF	No TF	No TF	46	1	5	333013641	2019-11-21	2	2	No TF	No TF	0
60333013658	No TF	No TF	No TF	No TF	46	2	7	333013658	2019-11-21	2	3	No TF	No TF	0
60333013665	No TF	No TF	No TF	No TF	46	2	6	333013665	2019-11-21	2	2	No TF	No TF	0
60333013689	No TF	No TF	No TF	No TF	46	2	4	333013689	2019-11-21	2	2	No TF	No TF	0
60333013696	No TF	No TF	No TF	No TF	46	1	5	333013696	2019-11-21	2	2	No TF	No TF	0
60333013702	No TF	No TF	No TF	No TF	46	1	3	333013702	2019-11-21	2	1	No TF	No TF	0
60333013719	No TF	No TF	No TF	No TF	46	2	2	333013719	2019-11-21	2	1	No TF	No TF	0
60333013726	No TF	No TF	No TF	No TF	46	1	1	333013726	2019-11-21	2	1	No TF	No TF	0
60333013740	No TF	No TF	No TF	No TF	46	2	5	333013740	2019-11-21	2	2	No TF	No TF	0
60333013757	TF	No TF	TF	No TF	46	1	3	333013757	2019-11-21	2	1	TF	No TF	0
60333013764	No TF	No TF	No TF	No TF	46	1	3	333013764	2019-11-21	2	1	No TF	No TF	0
60333013771	No TF	No TF	No TF	No TF	46	1	9	333013771	2019-11-21	2	3	No TF	No TF	0
60333013788	TF	TF	TF	No TF	46	2	4	333013788	2019-11-21	2	2	TF	TF	0
60333013795	No TF	No TF	No TF	No TF	46	2	9	333013795	2019-11-21	2	3	No TF	No TF	0
60333013801	No TF	No TF	No TF	No TF	46	2	5	333013801	2019-11-21	2	2	No TF	No TF	0
60333013818	No TF	No TF	No TF	No TF	46	1	5	333013818	2019-11-21	2	2	No TF	No TF	0
60333013832	No TF	No TF	No TF	No TF	46	1	2	333013832	2019-11-21	2	1	No TF	No TF	0
60333013849	No TF	No TF	No TF	No TF	46	2	6	333013849	2019-11-21	2	2	No TF	No TF	0
60333013856	No TF	No TF	No TF	No TF	46	2	5	333013856	2019-11-21	2	2	No TF	No TF	0
60333013870	No TF	No TF	No TF	No TF	46	2	8	333013870	2019-11-21	2	3	No TF	No TF	0
60333013887	No TF	No TF	No TF	No TF	46	1	9	333013887	2019-11-21	2	3	No TF	No TF	0
60333013894	No TF	No TF	No TF	No TF	46	1	6	333013894	2019-11-21	2	2	No TF	No TF	0
60333013900	TF	TF	TF	TF	46	2	4	333013900	2019-11-21	2	2	TF	TF	0
60333013917	No TF	No TF	No TF	No TF	46	2	1	333013917	2019-11-21	2	1	No TF	No TF	0
60333013924	No TF	No TF	No TF	No TF	46	1	3	333013924	2019-11-21	2	1	No TF	No TF	0
60333013948	No TF	No TF	No TF	No TF	46	1	8	333013948	2019-11-21	2	3	No TF	No TF	0
60333013955	No TF	No TF	No TF	No TF	46	1	6	333013955	2019-11-21	2	2	No TF	No TF	0
60333013979	No TF	No TF	No TF	No TF	46	1	5	333013979	2019-11-21	2	2	No TF	No TF	0
60333013986	No TF	No TF	No TF	No TF	46	2	8	333013986	2019-11-21	2	3	No TF	No TF	0
60333014037	No TF	No TF	No TF	No TF	58	2	2	333014037	2019-11-22	2	1	No TF	No TF	0
60333014044	No TF	No TF	No TF	No TF	58	2	4	333014044	2019-11-22	2	2	No TF	No TF	0
60333014051	No TF	No TF	No TF	No TF	58	2	1	333014051	2019-11-22	2	1	No TF	No TF	0
60333014068	No TF	No TF	No TF	No TF	58	1	5	333014068	2019-11-22	2	2	No TF	No TF	0
60333014069	No TF	No TF	No TF	No TF	58	1	9	333014068	2019-11-22	2	3	No TF	No TF	0
60333014099	No TF	No TF	No TF	No TF	58	1	2	333014099	2019-11-22	2	1	No TF	No TF	0
60333014105	No TF	No TF	No TF	No TF	58	2	5	333014105	2019-11-22	2	2	No TF	No TF	0
60333014112	No TF	No TF	No TF	No TF	58	2	5	333014112	2019-11-22	2	2	No TF	No TF	0
60333014129	No TF	No TF	No TF	No TF	58	2	5	333014129	2019-11-22	2	2	No TF	No TF	0
60333014136	No TF	No TF	No TF	No TF	58	2	7	333014136	2019-11-22	2	3	No TF	No TF	0
60333014143	No TF	No TF	No TF	No TF	58	1	9	333014143	2019-11-22	2	3	No TF	No TF	0
60333014150	No TF	No TF	No TF	No TF	58	1	5	333014150	2019-11-22	2	2	No TF	No TF	0
60333014167	No TF	No TF	No TF	No TF	58	2	6	333014167	2019-11-22	2	2	No TF	No TF	0
60333014174	No TF	No TF	No TF	No TF	58	1	8	333014174	2019-11-22	2	3	No TF	No TF	0
60333014181	No TF	No TF	No TF	No TF	58	1	3	333014181	2019-11-22	2	1	No TF	No TF	0
60333014198	No TF	No TF	No TF	No TF	58	1	1	333014198	2019-11-22	2	1	No TF	No TF	0
60333014204	No TF	No TF	No TF	No TF	58	1	9	333014204	2019-11-22	2	3	No TF	No TF	0
60333014211	No TF	No TF	No TF	No TF	58	1	6	333014211	2019-11-22	2	2	No TF	No TF	0
60333014228	No TF	No TF	No TF	No TF	58	2	2	333014228	2019-11-22	2	1	No TF	No TF	0
60333014235	No TF	No TF	No TF	No TF	58	1	9	333014235	2019-11-22	2	3	No TF	No TF	0
60333014242	No TF	No TF	No TF	No TF	58	2	9	333014242	2019-11-22	2	3	No TF	No TF	0
60333014259	No TF	No TF	No TF	No TF	58	2	9	333014259	2019-11-22	2	3	No TF	No TF	0
60333014266	No TF	No TF	No TF	No TF	58	2	4	333014266	2019-11-22	2	2	No TF	No TF	0
60333014273	No TF	No TF	No TF	No TF	58	2	4	333014273	2019-11-22	2	2	No TF	No TF	0
60333014280	No TF	No TF	No TF	No TF	58	1	9	333014280	2019-11-22	2	3	No TF	No TF	0
60333014297	No TF	No TF	No TF	No TF	58	2	4	333014297	2019-11-22	2	2	No TF	No TF	0
60333014303	No TF	No TF	No TF	No TF	58	1	6	333014303	2019-11-22	2	2	No TF	No TF	0
60333014310	No TF	No TF	No TF	No TF	58	2	4	333014310	2019-11-22	2	2	No TF	No TF	0
60333014327	No TF	No TF	No TF	No TF	58	1	2	333014327	2019-11-22	2	1	No TF	No TF	0
60333014334	No TF	No TF	No TF	No TF	58	2	6	333014334	2019-11-22	2	2	No TF	No TF	0
60333014341	No TF	No TF	No TF	No TF	58	2	4	333014341	2019-11-22	2	2	No TF	No TF	0
60333014358	No TF	No TF	No TF	No TF	58	1	9	333014358	2019-11-22	2	3	No TF	No TF	0
60333014365	No TF	No TF	No TF	No TF	58	1	8	333014365	2019-11-22	2	3	No TF	No TF	0
60333014372	No TF	No TF	No TF	No TF	58	1	8	333014372	2019-11-22	2	3	No TF	No TF	0
60333014389	No TF	No TF	No TF	No TF	58	2	7	333014389	2019-11-22	2	3	No TF	No TF	0
60333014396	No TF	No TF	No TF	No TF	58	2	5	333014396	2019-11-22	2	2	No TF	No TF	0
60333014402	No TF	No TF	No TF	No TF	58	2	5	333014402	2019-11-22	2	2	No TF	No TF	0
60333014419	No TF	No TF	No TF	No TF	58	2	2	333014419	2019-11-22	2	1	No TF	No TF	0
60333014433	No TF	No TF	No TF	No TF	58	1	3	333014433	2019-11-22	2	1	No TF	No TF	0
60333014440	No TF	No TF	No TF	No TF	58	2	3	333014440	2019-11-22	2	1	No TF	No TF	0
60333014457	No TF	No TF	No TF	No TF	58	1	6	333014457	2019-11-22	2	2	No TF	No TF	0
60333014464	No TF	No TF	No TF	No TF	58	1	8	333014464	2019-11-22	2	3	No TF	No TF	0
